# Supplementary material for: Integrated analysis of a competing endogenous RNA network reveals key lncRNAs as potential prognostic biomarkers for human bladder cancer
Source: Medicine (Baltimore). 2018 Aug 21;97(35):e11887. doi: 10.1097/MD.0000000000011887 (PMC6392549; doi:10.1097/MD.0000000000011887)
Supplement: Supplemental Digital Content [file medi-97-e11887-s001.xls]

## Sheet: 20180831.0-00093-SDC1.xls
logFC	logCPM	PValue	FDR
hsa-mir-143	-3.86293	18.0524	8.31555e-57	5.72942e-54
hsa-mir-139	-2.74233	6.16089	1.40348e-46	4.83499e-44
hsa-mir-195	-2.63196	5.05184	6.96135e-44	1.59879e-41
hsa-mir-1-2	-3.96813	5.62808	9.83154e-42	1.69348e-39
hsa-mir-1-1	-3.92531	5.53253	1.51327e-39	2.08529e-37
hsa-mir-133a-1	-3.72823	5.02362	7.14711e-36	8.20726e-34
hsa-mir-1298	-4.74217	-0.268957	1.11424e-35	1.09673e-33
hsa-mir-133a-2	-3.65885	4.83764	3.59011e-34	3.09199e-32
hsa-mir-133b	-4.09899	3.58474	3.31926e-31	2.54108e-29
hsa-mir-30a	-2.0927	13.7291	2.01188e-25	1.26017e-23
hsa-mir-504	-2.8739	0.19112	4.23803e-24	2.43334e-22
hsa-let-7c	-2.55421	10.2851	3.91433e-22	2.07459e-20
hsa-mir-3199-2	-2.37742	0.409197	1.35458e-21	6.66645e-20
hsa-mir-18a	2.79326	5.03911	4.08012e-19	1.87414e-17
hsa-mir-145	-2.28556	11.7569	4.45877e-19	1.92006e-17
hsa-mir-210	4.91512	9.93904	6.16636e-19	2.49919e-17
hsa-mir-96	3.7286	5.18801	1.34484e-18	5.14777e-17
hsa-mir-548ba	-3.33508	-0.670674	1.48149e-17	5.37234e-16
hsa-mir-1247	-2.78125	6.06783	1.08506e-15	2.99042e-14
hsa-mir-4786	-2.11847	0.266639	1.77468e-15	4.52871e-14
hsa-mir-19a	2.12991	5.33587	2.81101e-15	6.91709e-14
hsa-mir-100	-2.02206	11.8839	3.13477e-15	7.44778e-14
hsa-mir-130b	2.34122	5.80397	3.25682e-15	7.47984e-14
hsa-mir-1258	-2.92397	-0.277635	9.04168e-15	1.83227e-13
hsa-mir-183	2.94931	13.6738	4.25118e-14	8.13628e-13
hsa-mir-99a	-2.21777	8.26656	5.03298e-14	9.37222e-13
hsa-mir-301b	3.97349	2.25778	1.13083e-13	2.05038e-12
hsa-mir-20a	2.02335	8.9281	1.20935e-13	2.13652e-12
hsa-mir-6761	-2.26465	-0.282855	1.74039e-13	2.99783e-12
hsa-mir-7705	3.41848	1.679	7.08568e-13	1.03873e-11
hsa-mir-301a	2.23991	4.46759	1.72617e-12	2.47777e-11
hsa-mir-33a	2.35787	4.92118	2.1466e-12	3.01838e-11
hsa-mir-23c	-2.29053	0.130095	2.21152e-12	3.04747e-11
hsa-mir-345	2.83098	4.70502	2.72544e-12	3.61121e-11
hsa-mir-6507	-2.81607	0.0359686	3.70385e-12	4.815e-11
hsa-mir-141	2.604	11.202	5.71958e-12	7.29776e-11
hsa-mir-877	2.22683	2.18755	3.85026e-11	4.82332e-10
hsa-mir-503	2.44604	3.58875	5.69408e-11	6.88285e-10
hsa-mir-182	2.28718	14.5258	1.44022e-10	1.6005e-09
hsa-mir-940	2.38631	2.76038	2.12568e-10	2.32475e-09
hsa-mir-490	-2.76579	4.1376	1.2609e-09	1.22929e-08
hsa-mir-383	-2.86325	2.05827	1.30658e-09	1.25032e-08
hsa-mir-519a-1	8.88917	5.70169	1.32907e-09	1.25443e-08
hsa-mir-429	2.71948	8.44579	1.59161e-09	1.48191e-08
hsa-mir-147b	4.26977	1.15995	1.93105e-09	1.75065e-08
hsa-mir-135b	3.59582	4.8398	2.07747e-09	1.85893e-08
hsa-mir-1277	2.11954	0.938031	6.27278e-09	5.4384e-08
hsa-mir-33b	2.67396	1.82943	9.3599e-09	7.96169e-08
hsa-mir-516a-2	8.01289	5.24203	1.06734e-08	8.96827e-08
hsa-mir-4724	3.51819	1.25386	2.06567e-08	1.65494e-07
hsa-mir-708	2.0173	7.211	3.38761e-08	2.62254e-07
hsa-mir-4664	2.83216	0.501842	5.43875e-08	4.02935e-07
hsa-mir-200a	2.18895	10.6859	8.07407e-08	5.67657e-07
hsa-mir-335	2.6122	7.45067	9.15979e-08	6.24861e-07
hsa-mir-937	2.10868	1.9351	1.04051e-07	7.02857e-07
hsa-mir-5683	-2.16698	2.1253	1.28629e-07	8.5217e-07
hsa-mir-520b	8.14202	4.43294	1.48051e-07	9.71495e-07
hsa-mir-6783	2.68195	-0.0523318	1.71448e-07	1.11441e-06
hsa-mir-192	2.3145	9.18935	2.15799e-07	1.38958e-06
hsa-mir-512-1	7.70934	4.78894	3.26801e-07	2.04696e-06
hsa-mir-516a-1	6.76615	5.40748	3.64325e-07	2.22141e-06
hsa-mir-512-2	7.55946	4.79116	3.73727e-07	2.25876e-06
hsa-mir-526b	7.46569	5.82432	3.84765e-07	2.292e-06
hsa-mir-519a-2	7.14192	5.23347	3.8588e-07	2.292e-06
hsa-mir-3200	2.59425	2.74399	5.13115e-07	2.9709e-06
hsa-mir-520a	7.79593	5.64186	8.40538e-07	4.63304e-06
hsa-mir-3944	3.01364	0.212573	1.03596e-06	5.62027e-06
hsa-mir-224	2.64927	7.18586	1.0499e-06	5.65143e-06
hsa-mir-3651	2.57831	1.18013	1.27761e-06	6.77132e-06
hsa-mir-518c	7.84525	4.87281	1.38873e-06	7.29128e-06
hsa-mir-1910	2.84704	0.815662	1.39688e-06	7.29128e-06
hsa-mir-518b	7.51662	4.99387	1.5186e-06	7.86702e-06
hsa-mir-522	6.88355	4.66519	2.10205e-06	1.0495e-05
hsa-mir-525	7.6787	4.86891	2.54019e-06	1.25014e-05
hsa-mir-205	2.18486	13.2259	2.60841e-06	1.27461e-05
hsa-mir-518f	8.23561	4.5751	2.69115e-06	1.29665e-05
hsa-mir-4638	2.00516	-0.203472	3.09373e-06	1.451e-05
hsa-mir-934	2.92374	6.03809	3.09574e-06	1.451e-05
hsa-mir-1229	2.35756	0.435934	3.30183e-06	1.52682e-05
hsa-mir-1283-2	7.00686	1.74962	4.1525e-06	1.86998e-05
hsa-mir-1323	7.75481	3.26696	4.795e-06	2.13145e-05
hsa-mir-7974	3.01695	-0.260821	4.92274e-06	2.17421e-05
hsa-mir-520c	8.11858	3.20944	5.62721e-06	2.43846e-05
hsa-mir-4523	3.78261	-0.550542	5.75515e-06	2.47831e-05
hsa-mir-483	4.37992	6.49851	6.48061e-06	2.75626e-05
hsa-mir-518a-2	7.61058	3.74679	6.59165e-06	2.78629e-05
hsa-mir-615	3.32436	1.22078	6.99276e-06	2.92001e-05
hsa-mir-527	7.08476	3.71649	7.39206e-06	3.06815e-05
hsa-mir-767	4.6328	6.38371	8.31877e-06	3.37155e-05
hsa-mir-520f	7.24872	4.37358	8.53523e-06	3.43905e-05
hsa-mir-520g	7.55889	3.60525	9.79178e-06	3.85516e-05
hsa-mir-520d	7.77153	3.32826	1.01594e-05	3.97716e-05
hsa-mir-215	4.06108	4.92019	1.11176e-05	4.30337e-05
hsa-mir-4446	3.27135	-0.120316	1.20857e-05	4.61807e-05
hsa-mir-31	2.69615	7.01151	1.26069e-05	4.74652e-05
hsa-mir-517a	6.76639	4.86955	1.30494e-05	4.88643e-05
hsa-mir-517b	6.75107	4.85435	1.36508e-05	5.07579e-05
hsa-mir-579	2.0263	0.0593068	1.37761e-05	5.07579e-05
hsa-mir-4652	2.73275	1.60612	1.6072e-05	5.7675e-05
hsa-mir-7112	3.52271	-0.66253	1.73715e-05	6.14444e-05
hsa-mir-518a-1	7.27739	3.66426	1.96806e-05	6.91834e-05
hsa-mir-524	7.22756	1.95009	1.98983e-05	6.95936e-05
hsa-mir-518e	6.85291	4.49477	2.00717e-05	6.98453e-05
hsa-mir-516b-1	7.43234	3.58595	2.20268e-05	7.58822e-05
hsa-mir-521-1	7.08409	2.60638	2.50076e-05	8.48782e-05
hsa-mir-519c	7.13628	2.65937	3.0479e-05	0.000101942
hsa-mir-1283-1	5.73001	1.12049	3.10159e-05	0.000103055
hsa-mir-4758	2.37771	-0.358144	3.19162e-05	0.000104716
hsa-mir-138-1	2.74418	2.01272	3.21868e-05	0.000105103
hsa-mir-4449	2.49529	0.424921	3.3131e-05	0.000107676
hsa-mir-519b	7.14193	1.8741	3.70853e-05	0.000118845
hsa-mir-515-1	6.73281	2.86973	3.73053e-05	0.000118997
hsa-mir-515-2	6.99336	2.86702	4.44644e-05	0.000140532
hsa-mir-3136	2.18972	-0.0132283	4.76082e-05	0.0001491
hsa-mir-519d	7.2071	3.53963	4.84882e-05	0.000151169
hsa-mir-105-1	4.05201	5.84509	6.01782e-05	0.000185932
hsa-mir-498	6.42023	2.09655	6.21293e-05	0.000190254
hsa-mir-105-2	3.94611	5.85065	6.24218e-05	0.000190303
hsa-mir-5092	2.75183	-0.740697	6.29565e-05	0.000190969
hsa-mir-520h	6.88228	2.75045	7.23602e-05	0.000216766
hsa-mir-517c	6.99715	2.81132	7.4506e-05	0.000222228
hsa-mir-6814	2.71683	-0.57612	8.93649e-05	0.000264259
hsa-mir-138-2	2.43824	1.54452	9.10311e-05	0.000268036
hsa-mir-523	7.00507	2.24061	0.000103461	0.00029702
hsa-mir-675	2.91224	8.08664	0.000111244	0.000316724
hsa-mir-521-2	5.15319	0.608791	0.000116432	0.000330129
hsa-mir-372	5.66349	3.15817	0.000120306	0.000339718
hsa-mir-6715b	4.24581	0.300736	0.00012214	0.000343489
hsa-mir-1293	3.24888	1.60553	0.000126592	0.00035456
hsa-mir-519e	6.24468	1.09784	0.00016103	0.000436811
hsa-mir-4687	2.14916	-0.579544	0.000194678	0.000517889
hsa-mir-516b-2	5.79339	1.88602	0.000197027	0.000520557
hsa-mir-577	3.57903	2.11469	0.000197192	0.000520557
hsa-mir-4665	2.6794	-0.54701	0.00022534	0.000592593
hsa-mir-6728	2.93914	-0.614669	0.000226478	0.000593321
hsa-mir-520e	6.01336	1.80831	0.000242848	0.000633797
hsa-mir-3189	2.86126	-0.088428	0.000315446	0.000796125
hsa-mir-489	2.5928	-0.65182	0.000316652	0.000796254
hsa-mir-4636	2.14314	1.29065	0.000333527	0.000829604
hsa-mir-203b	2.72647	5.91749	0.000385558	0.00094202
hsa-mir-6844	2.54887	-0.643394	0.00053595	0.00125948
hsa-mir-551b	2.30106	2.9261	0.000537426	0.00125948
hsa-mir-3664	2.22662	-0.473923	0.000599586	0.00138166
hsa-mir-548y	3.76533	-0.550231	0.000615967	0.00141467
hsa-mir-3131	4.59644	-0.100656	0.000705756	0.0015686
hsa-mir-4756	3.36009	-0.730427	0.000865746	0.00191186
hsa-mir-6777	2.30704	-0.284135	0.00113092	0.0024099
hsa-mir-3144	2.17018	-0.381948	0.00113325	0.0024099
hsa-mir-449a	2.28658	0.52821	0.00130098	0.00274661
hsa-mir-3176	2.06847	-0.560122	0.00138202	0.00289426
hsa-mir-1251	3.58833	1.08402	0.00204837	0.00420456
hsa-mir-6499	2.12698	2.01487	0.00244203	0.00490541
hsa-mir-373	4.67223	0.669819	0.00323224	0.00632674
hsa-mir-5579	2.12408	-0.323884	0.00372142	0.00712238
hsa-mir-217	2.174	6.50699	0.00377105	0.00719738
hsa-mir-371a	4.67861	0.369818	0.00413933	0.00785674
hsa-mir-509-2	2.35706	1.38131	0.00477988	0.00897366
