# Supplementary material for: Integrated analysis of a competing endogenous RNA network reveals key lncRNAs as potential prognostic biomarkers for human bladder cancer
Source: Medicine (Baltimore). 2018 Aug 21;97(35):e11887. doi: 10.1097/MD.0000000000011887 (PMC6392549; doi:10.1097/MD.0000000000011887)
Supplement: Supplemental Digital Content [file medi-97-e11887-s002.xls]

logFC	logCPM	PValue	FDR
hsa-mir-143	-3.862926826	18.05236626	8.32E-57	5.73E-54
hsa-mir-139	-2.742329368	6.16088971	1.40E-46	4.83E-44
hsa-mir-195	-2.631964285	5.051837995	6.96E-44	1.60E-41
hsa-mir-1-2	-3.968128373	5.628079962	9.83E-42	1.69E-39
hsa-mir-1-1	-3.925305242	5.532526126	1.51E-39	2.09E-37
hsa-mir-133a-1	-3.728232864	5.023621442	7.15E-36	8.21E-34
hsa-mir-1298	-4.742167804	-0.268957246	1.11E-35	1.10E-33
hsa-mir-133a-2	-3.658852222	4.837637695	3.59E-34	3.09E-32
hsa-mir-133b	-4.098994757	3.584740038	3.32E-31	2.54E-29
hsa-mir-30a	-2.092700803	13.72909005	2.01E-25	1.26E-23
hsa-mir-504	-2.873898601	0.191120371	4.24E-24	2.43E-22
hsa-let-7c	-2.554211048	10.28511803	3.91E-22	2.07E-20
hsa-mir-3199-2	-2.37742434	0.409197116	1.35E-21	6.67E-20
hsa-mir-18a	2.793256618	5.039114617	4.08E-19	1.87E-17
hsa-mir-145	-2.285557949	11.75693636	4.46E-19	1.92E-17
hsa-mir-210	4.915122066	9.939039439	6.17E-19	2.50E-17
hsa-mir-96	3.728595586	5.188011565	1.34E-18	5.15E-17
hsa-mir-548ba	-3.335079436	-0.670673809	1.48E-17	5.37E-16
hsa-mir-1247	-2.781254653	6.067833095	1.09E-15	2.99E-14
hsa-mir-4786	-2.118465135	0.266638764	1.77E-15	4.53E-14
hsa-mir-19a	2.129913722	5.335872731	2.81E-15	6.92E-14
hsa-mir-100	-2.022061683	11.88390292	3.13E-15	7.45E-14
hsa-mir-130b	2.341215787	5.80396912	3.26E-15	7.48E-14
hsa-mir-1258	-2.923974976	-0.277635005	9.04E-15	1.83E-13
hsa-mir-183	2.949310259	13.67384736	4.25E-14	8.14E-13
hsa-mir-99a	-2.217771944	8.2665608	5.03E-14	9.37E-13
hsa-mir-301b	3.973491964	2.257779105	1.13E-13	2.05E-12
hsa-mir-20a	2.023353379	8.928103185	1.21E-13	2.14E-12
hsa-mir-6761	-2.264647827	-0.282855225	1.74E-13	3.00E-12
hsa-mir-7705	3.4184834	1.678999276	7.09E-13	1.04E-11
hsa-mir-301a	2.239907831	4.467590083	1.73E-12	2.48E-11
hsa-mir-33a	2.357865139	4.92117644	2.15E-12	3.02E-11
hsa-mir-23c	-2.290529272	0.13009502	2.21E-12	3.05E-11
hsa-mir-345	2.830980841	4.705020546	2.73E-12	3.61E-11
hsa-mir-6507	-2.816072879	0.035968626	3.70E-12	4.81E-11
hsa-mir-141	2.604003215	11.20201047	5.72E-12	7.30E-11
hsa-mir-877	2.22683242	2.187547376	3.85E-11	4.82E-10
hsa-mir-503	2.446043068	3.588750943	5.69E-11	6.88E-10
hsa-mir-182	2.287176332	14.52577281	1.44E-10	1.60E-09
hsa-mir-940	2.386308737	2.760376971	2.13E-10	2.32E-09
hsa-mir-490	-2.765788783	4.137597646	1.26E-09	1.23E-08
hsa-mir-383	-2.863251366	2.058272567	1.31E-09	1.25E-08
hsa-mir-519a-1	8.889173033	5.701686655	1.33E-09	1.25E-08
hsa-mir-429	2.719479163	8.445785227	1.59E-09	1.48E-08
hsa-mir-147b	4.269771699	1.159949785	1.93E-09	1.75E-08
hsa-mir-135b	3.595822271	4.839799133	2.08E-09	1.86E-08
hsa-mir-1277	2.119544239	0.938031002	6.27E-09	5.44E-08
hsa-mir-33b	2.673960889	1.829426197	9.36E-09	7.96E-08
hsa-mir-516a-2	8.012889129	5.242029533	1.07E-08	8.97E-08
hsa-mir-4724	3.518191056	1.253859765	2.07E-08	1.65E-07
hsa-mir-708	2.01729868	7.211003347	3.39E-08	2.62E-07
hsa-mir-4664	2.832156238	0.501841921	5.44E-08	4.03E-07
hsa-mir-200a	2.188948737	10.68588135	8.07E-08	5.68E-07
hsa-mir-335	2.612200731	7.450674966	9.16E-08	6.25E-07
hsa-mir-937	2.108682345	1.935098377	1.04E-07	7.03E-07
hsa-mir-5683	-2.16697542	2.125299664	1.29E-07	8.52E-07
hsa-mir-520b	8.142022673	4.432943393	1.48E-07	9.71E-07
hsa-mir-6783	2.681945125	-0.052331784	1.71E-07	1.11E-06
hsa-mir-192	2.314501626	9.189354812	2.16E-07	1.39E-06
hsa-mir-512-1	7.709337076	4.788943913	3.27E-07	2.05E-06
hsa-mir-516a-1	6.766151101	5.407478932	3.64E-07	2.22E-06
hsa-mir-512-2	7.559458329	4.791158599	3.74E-07	2.26E-06
hsa-mir-526b	7.465688262	5.82431926	3.85E-07	2.29E-06
hsa-mir-519a-2	7.141920674	5.233467216	3.86E-07	2.29E-06
hsa-mir-3200	2.594247217	2.743993066	5.13E-07	2.97E-06
hsa-mir-520a	7.795933173	5.641864444	8.41E-07	4.63E-06
hsa-mir-3944	3.013642386	0.212572698	1.04E-06	5.62E-06
hsa-mir-224	2.649267156	7.185861348	1.05E-06	5.65E-06
hsa-mir-3651	2.578309504	1.180132407	1.28E-06	6.77E-06
hsa-mir-518c	7.845254941	4.872809741	1.39E-06	7.29E-06
hsa-mir-1910	2.847039944	0.815662037	1.40E-06	7.29E-06
hsa-mir-518b	7.516623869	4.993869009	1.52E-06	7.87E-06
hsa-mir-522	6.883552852	4.665190267	2.10E-06	1.05E-05
hsa-mir-525	7.678699063	4.868914231	2.54E-06	1.25E-05
hsa-mir-205	2.184855624	13.22588586	2.61E-06	1.27E-05
hsa-mir-518f	8.235607354	4.575096719	2.69E-06	1.30E-05
hsa-mir-4638	2.005161714	-0.203471794	3.09E-06	1.45E-05
hsa-mir-934	2.923739082	6.038087621	3.10E-06	1.45E-05
hsa-mir-1229	2.357560265	0.435934316	3.30E-06	1.53E-05
hsa-mir-1283-2	7.006864847	1.749615973	4.15E-06	1.87E-05
hsa-mir-1323	7.754811125	3.266962815	4.79E-06	2.13E-05
hsa-mir-7974	3.01694731	-0.260820805	4.92E-06	2.17E-05
hsa-mir-520c	8.118575677	3.209440823	5.63E-06	2.44E-05
hsa-mir-4523	3.782605146	-0.550542278	5.76E-06	2.48E-05
hsa-mir-483	4.379917983	6.498512474	6.48E-06	2.76E-05
hsa-mir-518a-2	7.610576015	3.746794547	6.59E-06	2.79E-05
hsa-mir-615	3.324358815	1.220784228	6.99E-06	2.92E-05
hsa-mir-527	7.084762517	3.716485837	7.39E-06	3.07E-05
hsa-mir-767	4.632801109	6.383708382	8.32E-06	3.37E-05
hsa-mir-520f	7.2487169	4.373581765	8.54E-06	3.44E-05
hsa-mir-520g	7.558890164	3.60525057	9.79E-06	3.86E-05
hsa-mir-520d	7.771526614	3.328260527	1.02E-05	3.98E-05
hsa-mir-215	4.061076988	4.920187288	1.11E-05	4.30E-05
hsa-mir-4446	3.271350678	-0.12031615	1.21E-05	4.62E-05
hsa-mir-31	2.696148498	7.011512979	1.26E-05	4.75E-05
hsa-mir-517a	6.766394426	4.869554075	1.30E-05	4.89E-05
hsa-mir-517b	6.751072536	4.854348647	1.37E-05	5.08E-05
hsa-mir-579	2.026297999	0.059306841	1.38E-05	5.08E-05
hsa-mir-4652	2.732752299	1.606121544	1.61E-05	5.77E-05
hsa-mir-7112	3.522708741	-0.66253012	1.74E-05	6.14E-05
hsa-mir-518a-1	7.277387415	3.664255037	1.97E-05	6.92E-05
hsa-mir-524	7.227564871	1.950094165	1.99E-05	6.96E-05
hsa-mir-518e	6.852906485	4.494765529	2.01E-05	6.98E-05
hsa-mir-516b-1	7.432339846	3.585954397	2.20E-05	7.59E-05
hsa-mir-521-1	7.084094118	2.606382058	2.50E-05	8.49E-05
hsa-mir-519c	7.1362834	2.659374719	3.05E-05	0.000101942
hsa-mir-1283-1	5.73000948	1.120492847	3.10E-05	0.000103055
hsa-mir-4758	2.377705935	-0.358143756	3.19E-05	0.000104716
hsa-mir-138-1	2.744180085	2.012720002	3.22E-05	0.000105103
hsa-mir-4449	2.495287336	0.42492072	3.31E-05	0.000107676
hsa-mir-519b	7.14192974	1.874097812	3.71E-05	0.000118845
hsa-mir-515-1	6.732812643	2.869732666	3.73E-05	0.000118997
hsa-mir-515-2	6.993363278	2.867023797	4.45E-05	0.000140532
hsa-mir-3136	2.189724692	-0.013228305	4.76E-05	0.0001491
hsa-mir-519d	7.20709739	3.539632095	4.85E-05	0.000151169
hsa-mir-105-1	4.052007379	5.845087926	6.02E-05	0.000185932
hsa-mir-498	6.420228768	2.096548904	6.21E-05	0.000190254
hsa-mir-105-2	3.946113074	5.85064963	6.24E-05	0.000190303
hsa-mir-5092	2.75182715	-0.740696647	6.30E-05	0.000190969
hsa-mir-520h	6.882279699	2.750446186	7.24E-05	0.000216766
hsa-mir-517c	6.99714683	2.811318917	7.45E-05	0.000222228
hsa-mir-6814	2.716830416	-0.576120015	8.94E-05	0.000264259
hsa-mir-138-2	2.438241062	1.544523524	9.10E-05	0.000268036
hsa-mir-523	7.005066344	2.240611216	0.000103461	0.00029702
hsa-mir-675	2.912237371	8.086637307	0.000111244	0.000316724
hsa-mir-521-2	5.153186668	0.608790584	0.000116432	0.000330129
hsa-mir-372	5.663489833	3.158167106	0.000120306	0.000339718
hsa-mir-6715b	4.24581329	0.300736137	0.00012214	0.000343489
hsa-mir-1293	3.248876561	1.605529748	0.000126592	0.00035456
hsa-mir-519e	6.244684986	1.09784036	0.00016103	0.000436811
hsa-mir-4687	2.149156209	-0.579543589	0.000194678	0.000517889
hsa-mir-516b-2	5.793385975	1.88602082	0.000197027	0.000520557
hsa-mir-577	3.579030816	2.114689446	0.000197192	0.000520557
hsa-mir-4665	2.679398334	-0.547009869	0.00022534	0.000592593
hsa-mir-6728	2.939143323	-0.61466911	0.000226478	0.000593321
hsa-mir-520e	6.013359747	1.808308413	0.000242848	0.000633797
hsa-mir-3189	2.86126011	-0.088427981	0.000315446	0.000796125
hsa-mir-489	2.592803078	-0.651820492	0.000316652	0.000796254
hsa-mir-4636	2.143135459	1.290652061	0.000333527	0.000829604
hsa-mir-203b	2.726467638	5.917488937	0.000385558	0.00094202
hsa-mir-6844	2.548870155	-0.643393849	0.00053595	0.001259477
hsa-mir-551b	2.301059471	2.926102552	0.000537426	0.001259477
hsa-mir-3664	2.226616713	-0.47392299	0.000599586	0.001381655
hsa-mir-548y	3.765325765	-0.550231122	0.000615967	0.001414671
hsa-mir-3131	4.596436019	-0.100655716	0.000705756	0.0015686
hsa-mir-4756	3.360094862	-0.730426601	0.000865746	0.001911856
hsa-mir-6777	2.30704171	-0.284134988	0.001130916	0.002409905
hsa-mir-3144	2.170183619	-0.381948418	0.00113325	0.002409905
hsa-mir-449a	2.286581988	0.528209881	0.001300981	0.002746606
hsa-mir-3176	2.068471463	-0.560121559	0.001382018	0.002894257
hsa-mir-1251	3.588334025	1.0840191	0.002048375	0.004204562
hsa-mir-6499	2.12697704	2.014865363	0.002442026	0.004905411
hsa-mir-373	4.672228135	0.669818827	0.00323224	0.006326743
hsa-mir-5579	2.124079802	-0.323883958	0.00372142	0.007122385
hsa-mir-217	2.174004454	6.506990322	0.003771049	0.007197375
hsa-mir-371a	4.678611653	0.369817993	0.004139326	0.007856737
hsa-mir-509-2	2.357061309	1.381313569	0.004779876	0.008973664
