# Supplementary material for: Integrated analysis of a competing endogenous RNA network reveals key lncRNAs as potential prognostic biomarkers for human bladder cancer
Source: Medicine (Baltimore). 2018 Aug 21;97(35):e11887. doi: 10.1097/MD.0000000000011887 (PMC6392549; doi:10.1097/MD.0000000000011887)
Supplement: Supplemental Digital Content [file medi-97-e11887-s003.xls]

## Sheet: MD_2018_08_14_ZHU_MD-D-18-02543
logFC	logCPM	PValue	FDR
HCG22|ENSG00000228789|lincRNA	-7.38784	6.72569	1.29906e-89	1.10278e-85
AC036108.3|ENSG00000261616|antisense	-4.48776	6.83718	9.99807e-83	4.24368e-79
MBNL1-AS1|ENSG00000229619|antisense	-4.11946	9.43509	7.03088e-82	1.9895e-78
AF001548.1|ENSG00000263065|antisense	-5.49894	5.17109	5.95288e-79	1.26335e-75
AC103740.1|ENSG00000259370|antisense	-4.83843	6.22267	1.07426e-66	1.82388e-63
AL391335.1|ENSG00000250734|antisense	-4.79109	3.28534	2.10378e-65	2.9765e-62
ADAMTS9-AS1|ENSG00000241158|antisense	-5.17179	7.92185	1.19003e-62	1.44316e-59
AC005180.2|ENSG00000267505|lincRNA	-5.09817	7.42628	9.30346e-59	9.87213e-56
AC005180.1|ENSG00000267405|lincRNA	-5.26012	6.97032	2.48045e-54	2.33962e-51
AF165147.1|ENSG00000232855|lincRNA	-4.53975	8.07344	1.98644e-53	1.68628e-50
ADAMTS9-AS2|ENSG00000241684|antisense	-4.15112	5.77757	4.69408e-53	3.62255e-50
LINC01082|ENSG00000269186|lincRNA	-4.21504	6.46745	7.86132e-52	5.56123e-49
TARID|ENSG00000227954|antisense	-4.09418	5.44587	1.48977e-50	9.72818e-48
AP001107.5|ENSG00000254510|processed_transcript	-4.34946	6.25245	3.81822e-50	2.31521e-47
AC135012.3|ENSG00000268505|lincRNA	-4.33156	5.4585	4.84287e-50	2.74074e-47
AC012085.2|ENSG00000258274|antisense	-4.87259	5.95486	6.91458e-49	3.66861e-46
ZNF710-AS1|ENSG00000259291|antisense	-2.59748	8.54414	3.70772e-47	1.85146e-44
AC022893.1|ENSG00000253636|antisense	-3.0303	7.08737	1.52033e-46	7.17003e-44
LINC00641|ENSG00000258441|processed_transcript	-2.3115	9.17441	1.40776e-45	6.28973e-43
LINC02334|ENSG00000274317|lincRNA	-3.84727	4.22961	1.58089e-44	6.71007e-42
CARMN|ENSG00000249669|lincRNA	-3.90621	8.43625	1.25685e-43	5.08069e-41
AC036108.2|ENSG00000261054|antisense	-3.62105	3.49346	9.09329e-42	3.50877e-39
HAND2-AS1|ENSG00000237125|antisense	-4.43861	7.98241	2.24959e-41	8.30294e-39
FENDRR|ENSG00000268388|lincRNA	-3.8804	10.3677	3.00991e-41	1.06463e-38
AL354861.3|ENSG00000268926|lincRNA	-4.43838	2.99673	5.09092e-41	1.72867e-38
AC087521.1|ENSG00000244953|lincRNA	-3.40194	5.16777	1.89022e-40	6.17155e-38
AP003548.1|ENSG00000253105|lincRNA	-4.12181	2.89513	2.96331e-40	9.31687e-38
BX276092.9|ENSG00000281852|lincRNA	-4.01628	3.77453	2.08917e-39	6.3339e-37
AL161457.1|ENSG00000229019|sense_intronic	-4.76476	3.13428	1.20427e-37	3.52519e-35
LINC00330|ENSG00000235097|lincRNA	-5.35588	3.4205	3.4809e-37	9.84979e-35
C20orf166-AS1|ENSG00000174403|antisense	-4.41939	6.52111	2.63272e-36	7.20941e-34
LINC01778|ENSG00000223382|lincRNA	-3.88616	4.02145	2.17943e-35	5.78163e-33
AC079313.2|ENSG00000258137|antisense	-4.41586	5.62722	6.46689e-35	1.66356e-32
MIR497HG|ENSG00000267532|antisense	-2.4884	6.35117	6.07251e-33	1.47284e-30
MEF2C-AS1|ENSG00000248309|antisense	-3.33405	5.09626	4.92572e-32	1.16151e-29
PGM5P4-AS1|ENSG00000231943|lincRNA	-4.26602	3.21857	5.11305e-32	1.1731e-29
AC025259.3|ENSG00000259884|lincRNA	-3.05113	6.612	9.15235e-32	2.04459e-29
MIR22HG|ENSG00000186594|lincRNA	-2.18409	11.1611	1.64657e-31	3.58402e-29
AC026469.1|ENSG00000275088|lincRNA	-3.25131	3.75636	4.79999e-31	1.01868e-28
LINC00865|ENSG00000232229|lincRNA	-2.52281	9.39787	1.33654e-30	2.7673e-28
AL162424.1|ENSG00000269970|sense_intronic	-3.85814	4.67118	1.37719e-30	2.78356e-28
LINC02202|ENSG00000245812|lincRNA	-2.78435	5.62792	1.16596e-29	2.24951e-27
AL133410.3|ENSG00000281205|lincRNA	-2.61752	6.44825	1.40929e-29	2.65854e-27
LINC00702|ENSG00000233117|lincRNA	-3.50112	8.21094	1.48325e-29	2.73724e-27
AP000911.1|ENSG00000204241|lincRNA	-3.10227	4.84913	5.38281e-29	9.72228e-27
AC092376.2|ENSG00000277954|antisense	-3.08892	5.86819	9.70045e-29	1.71557e-26
JAZF1-AS1|ENSG00000234336|antisense	-3.24841	3.85525	1.2537e-28	2.17198e-26
AC079313.1|ENSG00000258086|antisense	-3.2129	4.20284	3.83557e-28	6.51204e-26
AC027449.1|ENSG00000273348|lincRNA	-3.98648	3.26949	4.44412e-28	7.39729e-26
LINC01798|ENSG00000232046|lincRNA	-2.71912	4.08414	5.16153e-28	8.4262e-26
LINC01154|ENSG00000257477|lincRNA	-4.1676	2.73391	1.00493e-27	1.59542e-25
PGM5-AS1|ENSG00000224958|antisense	-5.2479	8.17972	1.02044e-27	1.59542e-25
AC008676.2|ENSG00000251405|sense_overlapping	-3.22286	5.46249	1.03367e-27	1.59542e-25
AL160408.3|ENSG00000230628|lincRNA	-3.74294	3.68727	2.03807e-27	3.0895e-25
AC009102.2|ENSG00000272372|antisense	-3.99451	2.94725	3.14047e-27	4.6771e-25
LINC01797|ENSG00000237179|lincRNA	-4.01819	2.72403	3.45652e-27	5.05904e-25
AC004637.1|ENSG00000267304|antisense	-3.66077	3.17611	4.50266e-27	6.47849e-25
CTD-2270F17.1|ENSG00000253647|antisense	-3.82632	2.87704	6.72384e-27	9.51312e-25
ACTA2-AS1|ENSG00000180139|antisense	-3.04593	7.84133	7.6556e-27	1.06538e-24
AL139220.2|ENSG00000230615|lincRNA	-2.72062	7.51699	9.09435e-27	1.24519e-24
LINC01081|ENSG00000268754|lincRNA	-3.84038	3.26889	1.09288e-26	1.47261e-24
LINC01352|ENSG00000238078|lincRNA	-3.25412	3.90065	1.77217e-26	2.35062e-24
LINC00908|ENSG00000263812|lincRNA	-2.94562	4.71038	5.63255e-26	7.35611e-24
AL513217.1|ENSG00000223774|antisense	-2.979	4.56772	4.66226e-25	5.82029e-23
AC120498.10|ENSG00000277010|antisense	-3.28173	3.64983	5.98062e-25	7.35789e-23
MIR100HG|ENSG00000255248|processed_transcript	-3.01797	10.037	6.13389e-25	7.43865e-23
AC008676.1|ENSG00000248544|antisense	-2.67732	4.73957	1.36374e-24	1.63054e-22
AC098798.1|ENSG00000250511|antisense	-3.69195	2.83648	1.75991e-24	2.07498e-22
AC134312.1|ENSG00000205037|lincRNA	-3.42018	4.09229	2.39954e-24	2.79037e-22
AC008669.1|ENSG00000260686|sense_overlapping	-2.00445	6.96818	2.71646e-24	3.11622e-22
AL669970.3|ENSG00000228877|lincRNA	-3.2746	2.9963	1.30098e-23	1.47254e-21
AL021408.1|ENSG00000236166|lincRNA	-3.2867	2.96446	1.37882e-23	1.5401e-21
AL445426.1|ENSG00000231246|lincRNA	-3.22085	3.30141	1.88631e-23	2.0796e-21
AC007671.1|ENSG00000274624|sense_intronic	-3.25599	3.43244	2.10623e-23	2.29228e-21
AC011472.4|ENSG00000273733|antisense	-2.50612	5.15993	2.28496e-23	2.45531e-21
AC093390.1|ENSG00000232057|antisense	-4.18373	3.38764	3.85317e-23	4.0887e-21
AC079789.1|ENSG00000261672|lincRNA	-3.79108	2.94714	9.9799e-23	1.04592e-20
HLX-AS1|ENSG00000257551|antisense	-3.35185	2.76165	1.42346e-22	1.47363e-20
AC005062.1|ENSG00000243004|sense_overlapping	-2.48164	5.41462	1.58944e-22	1.62563e-20
LINC01765|ENSG00000233730|lincRNA	-3.25644	2.7947	1.96464e-22	1.98546e-20
AL109955.1|ENSG00000218018|antisense	-2.27889	4.74425	3.29331e-22	3.21344e-20
C5orf66-AS1|ENSG00000249082|lincRNA	-3.34797	6.42729	5.01686e-22	4.83956e-20
LINC00670|ENSG00000179136|lincRNA	-3.32076	2.71076	7.73862e-22	7.38126e-20
AC079630.1|ENSG00000225342|antisense	-2.7815	4.70799	7.92348e-22	7.4736e-20
RASA3-IT1|ENSG00000232487|sense_intronic	-4.31474	2.77121	1.05033e-21	9.79805e-20
AC091588.3|ENSG00000266283|antisense	-3.08581	3.11644	1.10179e-21	1.01664e-19
AC025280.1|ENSG00000260859|sense_intronic	-3.7331	2.85104	1.55231e-21	1.40187e-19
MKX-AS1|ENSG00000230500|antisense	-4.42301	3.16673	1.90956e-21	1.70634e-19
AL356123.1|ENSG00000203688|lincRNA	-3.5661	3.73829	2.15831e-21	1.88886e-19
AP003071.4|ENSG00000261625|sense_overlapping	-2.87217	6.44719	2.47701e-21	2.14565e-19
MIR133A1HG|ENSG00000265142|antisense	-3.34963	4.38446	3.95406e-21	3.39051e-19
AC007495.1|ENSG00000246379|lincRNA	-3.40828	3.61165	8.50818e-21	7.22259e-19
AL132642.1|ENSG00000258987|antisense	-3.4926	3.264	1.36103e-20	1.14394e-18
MAGI2-AS3|ENSG00000234456|processed_transcript	-2.27024	9.45854	1.48762e-20	1.23808e-18
LINC02268|ENSG00000248174|lincRNA	-3.32908	3.55557	1.64392e-20	1.35488e-18
AL136366.1|ENSG00000225472|antisense	-3.4629	3.9762	1.72549e-20	1.40843e-18
AC027807.2|ENSG00000274128|sense_intronic	-3.44197	2.82632	1.77704e-20	1.4367e-18
AC104123.1|ENSG00000251314|antisense	-2.4938	3.38549	2.09743e-20	1.67973e-18
AC021546.1|ENSG00000254041|antisense	-3.72088	2.6603	2.14061e-20	1.69828e-18
AC106881.1|ENSG00000271474|antisense	-2.7889	5.37813	2.39368e-20	1.88147e-18
AL365214.2|ENSG00000226440|antisense	-2.59641	4.32257	2.63911e-20	2.05536e-18
AC106739.1|ENSG00000274092|antisense	-2.28461	5.04907	8.28471e-20	6.22379e-18
FRMD6-AS2|ENSG00000258537|lincRNA	-3.53491	3.87747	9.84913e-20	7.27833e-18
AC116021.2|ENSG00000255007|antisense	-3.46763	3.575	9.85991e-20	7.27833e-18
LINC02078|ENSG00000267719|lincRNA	-2.80499	2.96024	1.01873e-19	7.45515e-18
AC087457.1|ENSG00000250007|antisense	-4.0582	2.65454	2.26821e-19	1.63176e-17
AC079907.2|ENSG00000258308|lincRNA	-3.32425	2.66651	2.30657e-19	1.64542e-17
MIR1-1HG|ENSG00000174407|antisense	-3.78737	2.60665	2.99361e-19	2.11773e-17
AC040170.1|ENSG00000270058|lincRNA	-2.56008	4.82446	5.97687e-19	4.1932e-17
SMC2-AS1|ENSG00000270332|lincRNA	-2.2024	4.9522	6.39492e-19	4.44971e-17
AC002398.2|ENSG00000267328|antisense	-3.81316	4.13483	1.6431e-18	1.12486e-16
MRGPRF-AS1|ENSG00000256508|antisense	-2.87338	3.93472	2.2611e-18	1.53556e-16
LINC01354|ENSG00000231768|lincRNA	-2.33786	5.32702	2.95758e-18	1.97692e-16
AC005041.2|ENSG00000272183|antisense	2.46993	5.84774	3.19033e-18	2.11584e-16
LYPLAL1-AS1|ENSG00000228063|antisense	-2.87165	3.59951	4.29522e-18	2.82652e-16
AC106789.1|ENSG00000251628|lincRNA	-4.59688	2.96871	6.59994e-18	4.27686e-16
PART1|ENSG00000152931|lincRNA	-2.88408	8.43148	8.02876e-18	5.16335e-16
AC110491.1|ENSG00000261292|lincRNA	-3.80834	4.21485	9.30838e-18	5.94127e-16
AC007637.1|ENSG00000256139|sense_overlapping	-2.19817	4.47888	1.70064e-17	1.06939e-15
AC092667.1|ENSG00000230393|antisense	-3.77299	3.12049	1.7869e-17	1.11537e-15
AL513122.2|ENSG00000239593|antisense	-3.06543	2.83558	4.83069e-17	2.97157e-15
LINC00881|ENSG00000241135|lincRNA	-2.94157	3.5861	4.86588e-17	2.97169e-15
AL445423.1|ENSG00000272823|lincRNA	-2.78582	3.66859	7.66778e-17	4.58393e-15
PGM5P3-AS1|ENSG00000277631|lincRNA	-3.40316	2.86548	1.34434e-16	7.87042e-15
FGF13-AS1|ENSG00000226031|antisense	-3.01529	2.86858	1.49145e-16	8.67188e-15
AC126696.2|ENSG00000260466|antisense	-3.12299	2.8853	3.62108e-16	2.04929e-14
AC078778.1|ENSG00000257596|antisense	2.17395	6.43001	4.67733e-16	2.62953e-14
AC105046.1|ENSG00000261026|sense_overlapping	-2.57674	4.8859	6.03855e-16	3.37245e-14
AL356123.2|ENSG00000272549|lincRNA	-3.12492	2.92383	7.62888e-16	4.23278e-14
AL355073.2|ENSG00000275569|antisense	-2.37845	3.36223	1.12644e-15	6.20932e-14
AP003071.3|ENSG00000261276|antisense	-2.67321	2.97392	1.17924e-15	6.45841e-14
AC005884.1|ENSG00000267207|antisense	-2.6808	2.77654	1.44531e-15	7.86492e-14
AC010976.2|ENSG00000272789|antisense	-2.2956	4.7978	1.75141e-15	9.40995e-14
GATA6-AS1|ENSG00000266010|lincRNA	-2.4829	5.26504	1.96301e-15	1.04805e-13
AL136979.1|ENSG00000227914|antisense	-3.00635	2.49102	2.89672e-15	1.53689e-13
LINC01695|ENSG00000236532|lincRNA	-2.84884	3.43711	3.16153e-15	1.66697e-13
AC012073.1|ENSG00000271936|antisense	2.04284	7.51396	3.35917e-15	1.76025e-13
SACS-AS1|ENSG00000229558|lincRNA	-3.38502	2.82687	3.83469e-15	1.9971e-13
FGF10-AS1|ENSG00000248464|antisense	-3.70556	2.71105	9.50534e-15	4.92017e-13
TEX26-AS1|ENSG00000224743|antisense	-2.61699	3.89387	2.22119e-14	1.14277e-12
AC098617.1|ENSG00000233766|antisense	-3.15165	2.72633	3.26728e-14	1.66083e-12
AL121832.3|ENSG00000275437|sense_intronic	2.23597	6.67487	3.54989e-14	1.78314e-12
AC073316.3|ENSG00000236708|antisense	-2.58654	4.08658	3.68506e-14	1.84015e-12
CADM3-AS1|ENSG00000225670|antisense	-2.80603	5.68799	6.07221e-14	2.9796e-12
LINC00924|ENSG00000259134|lincRNA	-2.27722	4.56831	1.0258e-13	4.91977e-12
HHIP-AS1|ENSG00000248890|antisense	-2.22265	6.12934	1.82712e-13	8.56927e-12
AL133215.2|ENSG00000273162|lincRNA	2.05851	6.08421	1.95501e-13	9.11872e-12
AP004609.1|ENSG00000245869|antisense	-2.58102	4.01953	5.80667e-13	2.60808e-11
AP003973.2|ENSG00000271390|lincRNA	-2.25319	3.11663	9.36852e-13	4.12069e-11
C9orf163|ENSG00000196366|lincRNA	2.34208	5.82357	1.10134e-12	4.79448e-11
AP000802.1|ENSG00000247416|antisense	-3.25073	3.5121	1.11203e-12	4.81636e-11
AL033527.3|ENSG00000261798|antisense	3.30291	5.30803	1.20443e-12	5.19007e-11
GAS1RR|ENSG00000226237|lincRNA	-2.39143	5.35094	1.44242e-12	6.18418e-11
LINC00570|ENSG00000224177|lincRNA	-2.66606	2.74888	1.47959e-12	6.31166e-11
AL133346.1|ENSG00000227220|antisense	-2.7813	3.36883	3.58138e-12	1.45556e-10
AC091057.3|ENSG00000269974|lincRNA	2.21901	5.77047	3.63443e-12	1.45556e-10
FALEC|ENSG00000228126|lincRNA	-2.1607	3.89248	4.37368e-12	1.73496e-10
AC026904.3|ENSG00000253688|lincRNA	-2.42281	2.79698	6.10558e-12	2.37753e-10
AF111167.1|ENSG00000258820|antisense	-2.35633	2.85592	6.831e-12	2.64787e-10
AC090825.1|ENSG00000259363|lincRNA	-2.08722	4.20123	7.14382e-12	2.74407e-10
AC015845.2|ENSG00000265542|lincRNA	-2.25836	2.92437	7.45607e-12	2.85111e-10
AC115099.1|ENSG00000263167|antisense	-2.76985	2.80215	7.85932e-12	2.99183e-10
AC053503.4|ENSG00000234638|antisense	-3.5659	5.20057	9.17884e-12	3.47854e-10
AC021683.1|ENSG00000267466|lincRNA	-2.5023	4.46296	1.19697e-11	4.47624e-10
LINC00472|ENSG00000233237|lincRNA	-2.08455	4.65898	1.44769e-11	5.32949e-10
AC110285.6|ENSG00000275966|lincRNA	3.42353	5.7212	1.45024e-11	5.32949e-10
AC127496.3|ENSG00000262313|antisense	-2.91994	2.77063	1.86086e-11	6.7508e-10
AL137060.1|ENSG00000274270|sense_intronic	2.15764	5.62828	2.15325e-11	7.77829e-10
GRIK1-AS1|ENSG00000174680|antisense	-2.18291	3.44195	2.27672e-11	8.1549e-10
GAS6-AS2|ENSG00000272695|lincRNA	-2.32161	6.94188	2.34356e-11	8.35902e-10
MIR99AHG|ENSG00000215386|lincRNA	-2.37573	6.96741	2.58415e-11	9.17859e-10
AF186192.1|ENSG00000254533|lincRNA	-2.37653	3.10912	5.72209e-11	1.98265e-09
AC008406.3|ENSG00000277619|antisense	-2.50616	3.84687	5.84105e-11	2.01564e-09
NCAM1-AS1|ENSG00000227487|antisense	-3.3201	2.65831	6.47136e-11	2.21514e-09
AC073352.1|ENSG00000272662|lincRNA	2.54243	4.25226	7.31917e-11	2.4853e-09
BVES-AS1|ENSG00000203808|antisense	-2.53427	5.20129	7.71867e-11	2.61051e-09
C1orf140|ENSG00000234754|lincRNA	-2.90066	3.12203	7.94193e-11	2.66478e-09
AP001189.1|ENSG00000236304|antisense	-2.03493	4.56368	8.13358e-11	2.71834e-09
AC022893.3|ENSG00000272254|antisense	-2.45189	2.9423	8.33501e-11	2.77474e-09
FIRRE|ENSG00000213468|lincRNA	3.57405	7.90007	1.08911e-10	3.5835e-09
AP000911.3|ENSG00000254648|lincRNA	-2.09584	3.03635	1.54976e-10	5.02135e-09
AC124312.2|ENSG00000257647|lincRNA	-2.28722	3.66526	1.65961e-10	5.3568e-09
AP000894.2|ENSG00000265179|processed_transcript	-2.71448	4.38112	1.74643e-10	5.60652e-09
PTPRD-AS1|ENSG00000225706|lincRNA	-2.69962	4.97048	1.75018e-10	5.60652e-09
AL356489.2|ENSG00000260947|lincRNA	-2.58045	5.40926	1.78284e-10	5.68968e-09
AL121821.1|ENSG00000258636|lincRNA	-2.62991	3.66659	1.9146e-10	6.06456e-09
LINC02147|ENSG00000249797|lincRNA	-2.64922	3.12519	2.00194e-10	6.31766e-09
AC018752.1|ENSG00000250015|lincRNA	-2.03649	3.25927	2.4608e-10	7.68005e-09
TMEM5-AS1|ENSG00000255850|antisense	-2.61487	2.69725	2.89541e-10	8.92321e-09
NALCN-AS1|ENSG00000233009|antisense	-2.49279	4.1614	2.97714e-10	9.091e-09
LINC00968|ENSG00000246430|lincRNA	-2.42438	4.52973	3.37449e-10	1.02674e-08
AP000553.1|ENSG00000272954|sense_intronic	3.21856	5.39664	4.82365e-10	1.44692e-08
AL096828.3|ENSG00000273821|lincRNA	2.10292	5.20218	6.46213e-10	1.90303e-08
TBX5-AS1|ENSG00000255399|antisense	-2.06745	6.42827	6.51098e-10	1.90303e-08
AP003355.2|ENSG00000272321|antisense	-2.46089	3.30264	7.20736e-10	2.08106e-08
AL662860.1|ENSG00000229274|lincRNA	-2.49621	3.61223	7.44233e-10	2.14162e-08
AC011298.1|ENSG00000219159|lincRNA	7.60665	5.59747	7.53945e-10	2.16224e-08
AC099811.5|ENSG00000278829|sense_intronic	-2.21808	3.17573	1.00158e-09	2.81537e-08
AC025271.4|ENSG00000276772|lincRNA	-2.29546	2.98222	1.03044e-09	2.88693e-08
AL590093.1|ENSG00000230728|sense_overlapping	-2.00519	2.6599	1.255e-09	3.4816e-08
AC233280.1|ENSG00000229178|lincRNA	2.15848	4.82445	1.26122e-09	3.48745e-08
AC131097.4|ENSG00000235151|lincRNA	-2.18214	3.29939	1.40054e-09	3.84764e-08
TDRKH-AS1|ENSG00000203288|antisense	2.10079	6.15196	1.51258e-09	4.14203e-08
AC011603.2|ENSG00000257913|antisense	2.42702	5.90242	1.57543e-09	4.28649e-08
LINC00844|ENSG00000237949|lincRNA	-3.27883	2.96108	1.97363e-09	5.31877e-08
AC010336.5|ENSG00000269139|processed_transcript	-2.38543	2.98936	2.03417e-09	5.46459e-08
LINC02269|ENSG00000250708|lincRNA	-3.04131	3.32141	2.21075e-09	5.86469e-08
LINC01489|ENSG00000255727|lincRNA	-2.49371	2.63774	2.27126e-09	6.00645e-08
AC011503.2|ENSG00000269397|sense_intronic	2.10391	7.54525	2.63364e-09	6.92167e-08
AL021807.1|ENSG00000272468|lincRNA	2.84944	7.15416	3.0337e-09	7.85156e-08
AL161729.2|ENSG00000271314|antisense	2.88486	5.05325	3.5242e-09	9.0933e-08
LINC00163|ENSG00000234880|lincRNA	-2.83089	4.97783	4.78431e-09	1.21964e-07
AL512638.2|ENSG00000228035|antisense	-2.88641	2.71345	5.29901e-09	1.3468e-07
AL365356.5|ENSG00000242147|lincRNA	4.79279	8.35763	5.43589e-09	1.37747e-07
AP000695.2|ENSG00000233818|antisense	2.65677	6.83045	7.28306e-09	1.8346e-07
AC123768.1|ENSG00000241818|antisense	4.36972	3.06235	7.91488e-09	1.97616e-07
AC120498.2|ENSG00000260182|sense_intronic	-2.44658	3.06683	9.0394e-09	2.22227e-07
AP000757.1|ENSG00000254528|antisense	-2.03913	3.89193	1.01774e-08	2.46142e-07
AC091153.3|ENSG00000244184|antisense	2.04426	4.83193	1.03045e-08	2.47803e-07
AC068506.1|ENSG00000278464|lincRNA	-3.29631	4.04322	1.21749e-08	2.89503e-07
LINC01828|ENSG00000235885|lincRNA	-2.23098	4.19366	1.44656e-08	3.40163e-07
LINC02081|ENSG00000267123|lincRNA	4.59897	6.55189	1.47729e-08	3.46429e-07
AC084880.3|ENSG00000256609|antisense	-2.47295	3.11493	2.81525e-08	6.37299e-07
AL355922.2|ENSG00000258471|antisense	2.2029	5.56717	3.06475e-08	6.86456e-07
LINC02321|ENSG00000258884|lincRNA	2.8362	4.81213	3.52888e-08	7.86264e-07
AL589765.6|ENSG00000269489|lincRNA	2.63619	3.9922	4.24078e-08	9.2545e-07
AC010789.1|ENSG00000224817|lincRNA	4.04036	5.35607	4.58453e-08	9.95347e-07
AC109597.2|ENSG00000261158|antisense	-2.08802	2.81632	4.97346e-08	1.07157e-06
AC025809.1|ENSG00000267662|antisense	-2.14398	2.6658	5.03693e-08	1.07768e-06
AC009121.1|ENSG00000262703|antisense	2.16459	4.56828	5.08829e-08	1.08406e-06
AC026369.2|ENSG00000256694|antisense	2.43015	6.41106	5.10808e-08	1.08406e-06
AC124287.1|ENSG00000266445|antisense	2.82673	3.6801	5.74798e-08	1.19595e-06
LINC00460|ENSG00000233532|lincRNA	7.16518	6.90316	5.86192e-08	1.21667e-06
AC093627.6|ENSG00000242611|lincRNA	-2.3755	4.15161	5.92381e-08	1.22576e-06
AC010655.2|ENSG00000240758|processed_transcript	2.37102	5.36344	5.93459e-08	1.22576e-06
LINC02384|ENSG00000251301|lincRNA	-2.00433	5.91407	6.15088e-08	1.26428e-06
LINC01996|ENSG00000261863|lincRNA	-2.42945	2.59484	6.19079e-08	1.26941e-06
AC124312.3|ENSG00000261069|lincRNA	-2.04282	4.77871	7.15077e-08	1.43846e-06
AC021683.2|ENSG00000267506|lincRNA	-2.06747	4.53477	8.31875e-08	1.6461e-06
AC243772.2|ENSG00000233030|antisense	2.0917	5.87738	8.62762e-08	1.69537e-06
AL928768.1|ENSG00000253701|lincRNA	-2.42851	4.87429	9.45644e-08	1.84542e-06
AC008083.1|ENSG00000257925|antisense	3.80229	5.40492	9.70794e-08	1.89015e-06
FOXP4-AS1|ENSG00000234753|antisense	2.80522	5.26212	9.92946e-08	1.92446e-06
AC099805.1|ENSG00000253379|lincRNA	-2.18019	3.51716	1.13931e-07	2.1931e-06
AC234772.3|ENSG00000269902|lincRNA	-2.14163	4.12991	1.34687e-07	2.55214e-06
RNF144A-AS1|ENSG00000228203|processed_transcript	2.55602	7.37377	1.43357e-07	2.68645e-06
AC005532.1|ENSG00000230825|processed_transcript	-2.02137	5.11791	1.49369e-07	2.7868e-06
RORB-AS1|ENSG00000224825|antisense	-2.6078	2.54472	1.53502e-07	2.85764e-06
AL109615.3|ENSG00000237686|antisense	3.21075	7.72656	1.62953e-07	3.01375e-06
DLEU7-AS1|ENSG00000237152|antisense	2.1413	5.22565	1.97102e-07	3.55244e-06
AC004947.1|ENSG00000233760|lincRNA	-2.20899	4.11859	2.07573e-07	3.71748e-06
NRIR|ENSG00000225964|antisense	2.80381	5.52823	2.32025e-07	4.13794e-06
LINC00896|ENSG00000236499|lincRNA	2.50327	5.87047	2.43604e-07	4.31723e-06
LINC00337|ENSG00000225077|lincRNA	2.01947	6.08411	2.46377e-07	4.35729e-06
AC010997.5|ENSG00000273248|lincRNA	2.51574	3.67755	2.49094e-07	4.39617e-06
MEG9|ENSG00000223403|lincRNA	-2.0527	5.00157	2.55984e-07	4.48977e-06
AC116345.1|ENSG00000249743|lincRNA	-2.73709	2.89882	2.78684e-07	4.83793e-06
AC104794.5|ENSG00000272524|lincRNA	2.39132	3.9439	3.27744e-07	5.62065e-06
AC009005.1|ENSG00000267751|antisense	2.33834	7.53628	3.50309e-07	5.93567e-06
LINC01977|ENSG00000262772|lincRNA	2.33647	6.26651	3.78504e-07	6.36262e-06
AC025176.1|ENSG00000250081|lincRNA	2.05773	4.284	4.53665e-07	7.46349e-06
AC005670.1|ENSG00000261886|lincRNA	2.29504	3.46355	4.70632e-07	7.70712e-06
LINC01781|ENSG00000234184|lincRNA	-2.47296	4.63332	4.85364e-07	7.90836e-06
AC087623.1|ENSG00000254981|antisense	-2.17927	2.85526	4.96296e-07	8.071e-06
AL158166.1|ENSG00000227076|sense_intronic	2.5067	5.45208	5.16804e-07	8.38843e-06
AL365181.4|ENSG00000272971|lincRNA	-2.34391	2.55973	5.19961e-07	8.40752e-06
RUNDC3A-AS1|ENSG00000267750|antisense	2.09116	6.68237	5.55652e-07	8.9167e-06
LINC01985|ENSG00000227260|lincRNA	-2.43503	2.99713	5.77534e-07	9.21557e-06
DUXAP8|ENSG00000206195|processed_transcript	2.60779	9.29853	6.26726e-07	9.92589e-06
AC093520.1|ENSG00000260757|sense_overlapping	3.03026	4.22772	6.52553e-07	1.02584e-05
LINC01929|ENSG00000267013|lincRNA	4.33169	5.91504	7.56267e-07	1.16671e-05
LINC01694|ENSG00000233922|lincRNA	3.23408	7.16869	7.80888e-07	1.19656e-05
AL136172.1|ENSG00000269846|antisense	2.41245	3.63309	8.1529e-07	1.24703e-05
AP000525.1|ENSG00000272872|sense_intronic	2.75227	5.88032	8.19613e-07	1.25138e-05
AC138904.1|ENSG00000246465|lincRNA	3.32375	6.62019	9.1686e-07	1.38e-05
AC103563.2|ENSG00000231062|antisense	-2.43843	4.40785	9.39372e-07	1.41139e-05
AL031429.2|ENSG00000269933|sense_intronic	-2.26198	3.32398	9.96428e-07	1.48659e-05
AL157400.2|ENSG00000232936|antisense	2.98702	3.05896	1.02654e-06	1.52054e-05
AP000526.1|ENSG00000271127|sense_intronic	3.17019	3.91459	1.02814e-06	1.52054e-05
LINC02154|ENSG00000235385|lincRNA	7.44377	8.99827	1.04246e-06	1.53903e-05
AC015849.5|ENSG00000270977|lincRNA	3.23368	7.46317	1.07693e-06	1.58717e-05
AL513123.1|ENSG00000236347|lincRNA	3.34116	4.77877	1.1087e-06	1.63115e-05
U62317.1|ENSG00000226738|antisense	4.44794	9.93049	1.20873e-06	1.76912e-05
AC027243.2|ENSG00000270036|lincRNA	2.07756	3.40853	1.2754e-06	1.85075e-05
AC084864.1|ENSG00000242078|lincRNA	2.47005	3.76802	1.33965e-06	1.921e-05
AC099329.2|ENSG00000273328|processed_transcript	3.91459	8.38241	1.37934e-06	1.96464e-05
AC109309.1|ENSG00000224513|antisense	-2.04011	2.891	1.41671e-06	2.01112e-05
LINC00161|ENSG00000226935|lincRNA	-2.00363	3.2341	1.49403e-06	2.10076e-05
AC067930.5|ENSG00000255050|antisense	2.02335	5.85181	1.5643e-06	2.18549e-05
AL121957.1|ENSG00000234206|antisense	-2.15588	2.7772	1.61206e-06	2.2471e-05
LINC00402|ENSG00000235532|lincRNA	-2.22709	3.96718	1.62808e-06	2.2657e-05
C2orf48|ENSG00000163009|lincRNA	2.23533	6.19978	1.73207e-06	2.39862e-05
AC112721.1|ENSG00000222022|lincRNA	5.68126	5.28108	1.91714e-06	2.62918e-05
AC078852.2|ENSG00000254094|sense_intronic	2.60725	3.03785	2.20297e-06	2.96841e-05
ERVH48-1|ENSG00000233056|lincRNA	6.17315	10.2669	2.22221e-06	2.9896e-05
AC048337.1|ENSG00000258435|lincRNA	2.10047	3.27512	2.26699e-06	3.04502e-05
LINC01894|ENSG00000264345|lincRNA	-2.06028	2.51933	2.27601e-06	3.0523e-05
AC096637.2|ENSG00000231057|antisense	2.4642	3.81047	2.34418e-06	3.1289e-05
AC104126.1|ENSG00000251076|antisense	-3.16885	3.50966	2.4251e-06	3.21767e-05
AL158055.1|ENSG00000226530|lincRNA	-2.21881	2.5798	2.43206e-06	3.22087e-05
AL161772.1|ENSG00000278291|antisense	2.12473	8.41358	2.54413e-06	3.3536e-05
BARX1-AS1|ENSG00000235601|lincRNA	5.18752	4.02286	2.62763e-06	3.45294e-05
AL078587.1|ENSG00000231081|lincRNA	2.28764	4.33723	2.64829e-06	3.46935e-05
LINC01271|ENSG00000233077|lincRNA	2.15616	4.38824	3.04448e-06	3.91584e-05
AC113346.1|ENSG00000251144|lincRNA	4.6463	4.79	3.16911e-06	4.06587e-05
AL353699.1|ENSG00000255480|antisense	-2.2518	2.60093	3.1707e-06	4.06587e-05
AC011447.3|ENSG00000267383|antisense	2.10257	7.12082	3.21363e-06	4.11471e-05
LINC00551|ENSG00000272274|lincRNA	-2.13277	2.71789	3.65193e-06	4.59277e-05
AP000695.1|ENSG00000230479|antisense	2.16108	6.70077	3.87195e-06	4.82658e-05
AC137834.2|ENSG00000276727|antisense	2.74957	3.19025	4.06896e-06	5.05731e-05
AC084757.2|ENSG00000259469|lincRNA	2.08898	2.99638	4.21817e-06	5.21223e-05
AC009097.2|ENSG00000260593|antisense	2.01389	4.09744	4.23626e-06	5.22697e-05
TM4SF19-AS1|ENSG00000235897|antisense	2.24287	6.40496	4.37955e-06	5.37254e-05
LINC02474|ENSG00000228437|lincRNA	7.42013	7.62058	4.48689e-06	5.47259e-05
BLACAT1|ENSG00000281406|lincRNA	3.31442	7.7468	4.93138e-06	5.93794e-05
AL391807.1|ENSG00000230910|antisense	-2.13776	5.19166	4.96963e-06	5.97552e-05
MNX1-AS2|ENSG00000235029|antisense	2.79308	4.84356	5.4373e-06	6.49187e-05
LINC00525|ENSG00000146666|antisense	2.39154	6.32096	5.95405e-06	7.05921e-05
AL355102.1|ENSG00000258412|sense_intronic	-2.35207	2.8609	6.09632e-06	7.20776e-05
AC025580.2|ENSG00000259354|antisense	2.28948	5.83002	6.3923e-06	7.51582e-05
AC007406.3|ENSG00000256540|lincRNA	2.24235	5.70671	6.69023e-06	7.79058e-05
AC011352.3|ENSG00000251320|antisense	4.68276	4.10464	6.71105e-06	7.80413e-05
AP002478.1|ENSG00000266401|antisense	2.50207	5.7408	6.76577e-06	7.82744e-05
AP003500.1|ENSG00000281386|lincRNA	-2.70981	2.90627	7.08567e-06	8.15044e-05
AC093901.1|ENSG00000226856|lincRNA	2.02428	5.65847	7.43524e-06	8.51771e-05
AC005064.1|ENSG00000234715|antisense	-2.42304	4.58817	7.47022e-06	8.53495e-05
AC113189.4|ENSG00000272884|processed_transcript	2.49365	3.11345	7.788e-06	8.86224e-05
LINC02257|ENSG00000238042|lincRNA	3.97091	5.65442	7.94908e-06	8.98532e-05
AC108718.1|ENSG00000239941|lincRNA	-2.06464	2.75641	8.0876e-06	9.12974e-05
U62317.2|ENSG00000272666|lincRNA	2.95187	8.02932	8.74637e-06	9.7866e-05
LINC01518|ENSG00000233515|lincRNA	4.67816	7.06356	9.18312e-06	0.000101816
LINC00514|ENSG00000262152|processed_transcript	2.7763	4.94304	9.63556e-06	0.000105544
AC104667.2|ENSG00000234949|antisense	2.08039	6.35153	9.68114e-06	0.000105906
AC112721.2|ENSG00000222032|lincRNA	4.35309	5.35851	1.04987e-05	0.000113969
LINC01615|ENSG00000223485|lincRNA	3.14439	7.9651	1.15205e-05	0.000124266
AL954642.1|ENSG00000237419|lincRNA	-2.08005	2.77631	1.2338e-05	0.000131745
AC007785.1|ENSG00000267922|lincRNA	3.71243	5.81399	1.26541e-05	0.000134444
AC092803.1|ENSG00000224535|lincRNA	3.67003	3.22824	1.27995e-05	0.000135819
LINC01208|ENSG00000223715|lincRNA	3.66033	3.15816	1.31244e-05	0.000139092
AC011453.1|ENSG00000269842|lincRNA	4.10408	5.93358	1.39424e-05	0.00014616
AC004988.1|ENSG00000203446|antisense	2.69806	4.46746	1.51987e-05	0.000157536
LDLRAD4-AS1|ENSG00000267690|antisense	-2.18201	2.69622	1.53399e-05	0.000158612
TRPM2-AS|ENSG00000230061|antisense	2.64787	8.69193	1.5698e-05	0.000161333
MYOSLID|ENSG00000229647|lincRNA	3.60107	7.6604	1.64317e-05	0.000168262
SOX9-AS1|ENSG00000234899|processed_transcript	2.2569	5.89064	1.65093e-05	0.000168852
C20orf197|ENSG00000176659|lincRNA	3.22645	6.86216	1.69502e-05	0.000172737
AL161431.1|ENSG00000275216|lincRNA	5.84317	11.2306	1.82178e-05	0.000183889
AC026782.2|ENSG00000248870|lincRNA	3.07455	3.5397	1.82496e-05	0.000183992
AL049543.1|ENSG00000246350|antisense	2.62652	3.50503	1.8954e-05	0.00019019
LINC00487|ENSG00000205837|lincRNA	2.68392	4.3366	1.92491e-05	0.000192242
LINC02100|ENSG00000248693|lincRNA	2.4396	3.92931	1.99296e-05	0.000197874
AC012640.1|ENSG00000248968|antisense	3.2667	4.17164	2.00575e-05	0.000198759
AC006262.1|ENSG00000268460|processed_transcript	3.33499	8.01315	2.00912e-05	0.000198781
AC114488.1|ENSG00000229167|antisense	2.02454	6.63376	2.051e-05	0.000202682
AC004233.1|ENSG00000262362|sense_overlapping	2.47586	3.96638	2.10723e-05	0.000207041
CDKN2B-AS1|ENSG00000240498|antisense	2.50849	7.06529	2.17611e-05	0.000213561
FOXCUT|ENSG00000280916|lincRNA	2.27579	4.62216	2.22269e-05	0.000217611
AC069277.1|ENSG00000189229|lincRNA	2.89276	5.7571	2.26647e-05	0.000221151
LINC01764|ENSG00000267308|lincRNA	3.5765	6.54299	2.28408e-05	0.000222612
AC002546.2|ENSG00000267653|lincRNA	-2.26246	2.99799	2.32817e-05	0.00022665
AC103770.1|ENSG00000254251|antisense	-2.15901	2.66894	2.33191e-05	0.000226753
AL589743.4|ENSG00000277128|lincRNA	3.55734	3.53397	2.36042e-05	0.000229264
AC113194.1|ENSG00000272457|antisense	3.42718	3.10199	2.36712e-05	0.000229651
IGFL2-AS1|ENSG00000268621|lincRNA	3.71946	9.75396	2.46929e-05	0.000238202
AC009065.1|ENSG00000259780|lincRNA	2.03059	3.46823	2.5521e-05	0.000244761
AL355472.4|ENSG00000273367|antisense	2.20707	4.68977	2.56048e-05	0.00024505
AL591806.1|ENSG00000228917|antisense	2.18828	5.36729	2.60637e-05	0.000248881
AC124854.1|ENSG00000249776|lincRNA	-2.04571	2.8852	2.71308e-05	0.000258199
CASC20|ENSG00000229876|lincRNA	4.91598	5.00501	2.86335e-05	0.000271419
LINC01910|ENSG00000266278|lincRNA	4.25295	4.43154	2.87145e-05	0.000271444
AC125494.3|ENSG00000270068|antisense	2.83369	2.59921	2.88788e-05	0.00027244
AC007128.2|ENSG00000272328|lincRNA	2.35477	5.04359	2.99198e-05	0.000280651
AC007128.1|ENSG00000229970|antisense	2.27823	6.70087	3.10294e-05	0.000290098
LINC00839|ENSG00000185904|lincRNA	2.36283	9.51407	3.12517e-05	0.000291534
AP000851.1|ENSG00000256916|antisense	7.03889	5.07752	3.28513e-05	0.000305449
AC243773.2|ENSG00000277268|antisense	5.37149	6.14055	3.33312e-05	0.000309234
PICSAR|ENSG00000275874|lincRNA	4.79416	8.40137	3.39372e-05	0.000314169
Z99755.3|ENSG00000279184|antisense	2.31691	7.65884	3.41115e-05	0.000315438
AC061975.1|ENSG00000260777|lincRNA	3.7483	6.2264	3.54289e-05	0.000325846
AC036108.4|ENSG00000278090|lincRNA	2.06371	4.36496	3.67693e-05	0.000336352
AL138759.1|ENSG00000244332|sense_overlapping	2.85211	2.79473	3.71326e-05	0.000339309
HOXC-AS2|ENSG00000250133|processed_transcript	2.59968	5.54409	3.73894e-05	0.000340922
AC079354.3|ENSG00000231903|antisense	2.0623	3.27654	3.77423e-05	0.000343771
HMMR-AS1|ENSG00000251018|antisense	3.20138	2.50401	3.83311e-05	0.000347268
AC010595.1|ENSG00000250874|lincRNA	3.29589	5.15879	3.84808e-05	0.000347884
AL451164.2|ENSG00000236968|lincRNA	3.36296	3.51742	3.9041e-05	0.000352198
FLJ22447|ENSG00000232774|lincRNA	2.5875	7.63768	3.91905e-05	0.000352848
LINC01956|ENSG00000258910|lincRNA	5.29631	4.74699	3.91961e-05	0.000352848
MNX1-AS1|ENSG00000243479|lincRNA	2.49197	7.50562	3.98104e-05	0.000357304
AC004233.4|ENSG00000274367|lincRNA	2.42064	3.303	3.9851e-05	0.000357304
AC018755.1|ENSG00000267808|lincRNA	3.78816	3.57489	4.0284e-05	0.000358836
AP000593.3|ENSG00000255843|antisense	2.50526	5.137	4.23212e-05	0.000374624
AC096759.2|ENSG00000250735|lincRNA	3.56973	4.6466	4.38012e-05	0.000386918
LINC01711|ENSG00000268941|lincRNA	3.41284	6.10073	4.40036e-05	0.000388302
AC100791.2|ENSG00000262768|antisense	2.58021	3.61411	4.44023e-05	0.000391413
AC122710.2|ENSG00000251365|lincRNA	2.59465	3.19222	4.44678e-05	0.000391584
LINC00898|ENSG00000205634|lincRNA	4.11863	3.93206	4.61605e-05	0.000404292
AL390729.1|ENSG00000224167|lincRNA	3.47285	5.49572	4.88784e-05	0.000426005
AC100823.1|ENSG00000237061|sense_intronic	-2.06857	3.20105	5.13034e-05	0.00044395
AC090673.1|ENSG00000197301|antisense	2.7049	5.97785	5.35999e-05	0.000461939
LINC01287|ENSG00000234722|lincRNA	6.16139	7.51601	5.52123e-05	0.00047439
AC009502.1|ENSG00000227308|lincRNA	2.0417	4.11588	5.53072e-05	0.000474608
AC005358.2|ENSG00000265489|antisense	-2.05328	2.98313	5.58951e-05	0.00047832
AC004233.3|ENSG00000272079|lincRNA	2.31457	7.35985	5.71181e-05	0.000487802
AL109954.2|ENSG00000273838|lincRNA	3.55262	2.89675	5.73737e-05	0.000489493
LINC02015|ENSG00000231574|lincRNA	3.45461	6.72942	5.79818e-05	0.000492207
AL354707.1|ENSG00000225489|lincRNA	2.08242	7.576	5.85793e-05	0.000495792
LINC01234|ENSG00000249550|lincRNA	3.82623	8.46689	6.02834e-05	0.000507421
AL136129.1|ENSG00000261039|lincRNA	3.17281	5.77538	6.27712e-05	0.000526027
LINC01468|ENSG00000231131|lincRNA	5.52754	5.82147	6.74423e-05	0.00056096
AL591212.1|ENSG00000234019|lincRNA	2.7455	2.54674	7.04212e-05	0.000580394
LINC02465|ENSG00000249618|lincRNA	3.93721	2.83919	7.15086e-05	0.000588784
AC108676.1|ENSG00000244675|sense_overlapping	3.18188	8.47974	7.2442e-05	0.000595315
LINC00518|ENSG00000183674|lincRNA	4.44024	4.70941	7.25416e-05	0.000595556
LINC01561|ENSG00000177234|lincRNA	3.43102	5.03366	7.3355e-05	0.000601072
AL365226.2|ENSG00000237643|lincRNA	5.25424	7.33981	7.4065e-05	0.000605138
LINC01356|ENSG00000215866|lincRNA	4.05997	7.21351	7.56262e-05	0.000615312
AC009955.2|ENSG00000267919|lincRNA	2.84894	3.81729	7.56697e-05	0.000615312
AC002384.1|ENSG00000228742|lincRNA	3.22868	7.87124	8.06625e-05	0.000652758
AL359979.1|ENSG00000226601|lincRNA	-2.53274	2.56987	8.25606e-05	0.000664319
AP003469.2|ENSG00000253395|lincRNA	2.04946	4.53207	8.31748e-05	0.000668627
AC093001.1|ENSG00000244468|antisense	5.42377	8.22941	8.6602e-05	0.000691594
ELFN1-AS1|ENSG00000236081|lincRNA	2.76263	7.16167	8.92059e-05	0.000709054
AC007750.1|ENSG00000236841|antisense	2.0638	5.1835	9.03085e-05	0.000716476
AC092118.1|ENSG00000187185|lincRNA	2.43816	6.52888	9.47611e-05	0.000748304
PLUT|ENSG00000247381|antisense	4.25448	2.99973	9.54408e-05	0.000752222
AL449423.1|ENSG00000266446|sense_intronic	3.31692	3.09656	9.65802e-05	0.000759198
LINC01429|ENSG00000227964|lincRNA	2.98701	3.50623	9.65878e-05	0.000759198
AC019211.1|ENSG00000239498|lincRNA	2.47557	3.27577	9.66936e-05	0.000759326
TXNDC12-AS1|ENSG00000228369|antisense	2.08636	2.77991	9.70219e-05	0.00076067
LINC01954|ENSG00000271952|lincRNA	-2.06551	2.54254	9.71865e-05	0.00076067
AL157373.2|ENSG00000229896|lincRNA	2.08049	4.25258	9.72231e-05	0.00076067
AL033527.2|ENSG00000236546|antisense	2.24238	5.67519	0.000101473	0.000788834
AC245100.6|ENSG00000238107|lincRNA	3.66258	4.30901	0.000103207	0.000800848
AATBC|ENSG00000215458|antisense	2.00354	11.1161	0.000103899	0.000804743
AC061975.8|ENSG00000267644|lincRNA	2.32574	3.43195	0.000104463	0.000807635
AL365356.4|ENSG00000231483|lincRNA	2.57043	6.55211	0.000105022	0.000811222
LINC00967|ENSG00000253138|lincRNA	5.96325	8.94299	0.000105784	0.000815625
AC023034.1|ENSG00000259594|lincRNA	3.13721	4.08958	0.000107199	0.000825032
SLC12A5-AS1|ENSG00000204044|antisense	2.33456	5.22766	0.000111081	0.00084952
LINC02263|ENSG00000228358|lincRNA	5.37111	3.70881	0.000114586	0.000873517
AC092484.1|ENSG00000225107|lincRNA	8.42081	6.35885	0.000115204	0.000877101
AC099066.2|ENSG00000227496|antisense	2.51496	5.63287	0.000115997	0.000882348
Z98257.1|ENSG00000227066|lincRNA	3.39502	9.92206	0.00011757	0.000893512
AC136475.3|ENSG00000255026|antisense	2.30424	8.40816	0.000118188	0.000896604
AC104071.1|ENSG00000251434|lincRNA	-2.63051	2.69663	0.000119855	0.000907628
AP005432.2|ENSG00000273335|lincRNA	3.36541	9.48954	0.000121453	0.000918086
LINC01896|ENSG00000263146|lincRNA	-2.43553	3.43425	0.000138093	0.00102382
ZNF350-AS1|ENSG00000269235|antisense	3.8173	10.3346	0.000147953	0.00109025
AC090164.2|ENSG00000274139|sense_intronic	3.34117	4.64337	0.000151921	0.00111466
AL117355.1|ENSG00000257636|antisense	3.22209	6.53728	0.000155202	0.00113188
AL359851.1|ENSG00000260585|lincRNA	3.66605	3.42544	0.000165806	0.00119383
DNAH17-AS1|ENSG00000267432|processed_transcript	2.74854	5.17105	0.000167616	0.00120482
AC104472.1|ENSG00000214919|sense_intronic	2.74628	2.98391	0.000167949	0.00120619
AL731897.1|ENSG00000228714|lincRNA	5.59164	5.07869	0.000175904	0.00125273
AC104794.3|ENSG00000260476|lincRNA	3.19882	4.57379	0.000176846	0.00125763
ATP6V1B1-AS1|ENSG00000239322|antisense	2.93395	3.31667	0.000179126	0.00127034
AC096888.1|ENSG00000244564|lincRNA	2.97537	2.84794	0.000183365	0.00129823
AC106772.1|ENSG00000249650|antisense	2.56555	2.66769	0.000191306	0.00134771
AC117402.1|ENSG00000206532|lincRNA	2.70992	7.09255	0.000191605	0.0013487
AC012531.1|ENSG00000260597|lincRNA	2.92483	3.96789	0.000193527	0.00135997
AC091153.2|ENSG00000235085|antisense	2.08612	2.71391	0.000194394	0.00136381
AC011352.1|ENSG00000248362|antisense	3.76631	3.69754	0.000194586	0.00136403
AC091729.2|ENSG00000226291|antisense	2.30731	2.69141	0.000197616	0.00138299
AL117329.1|ENSG00000224271|lincRNA	3.25085	5.74631	0.000199477	0.00139486
AC114803.1|ENSG00000230432|antisense	3.11796	2.7192	0.000201871	0.00140928
AC007953.1|ENSG00000225790|lincRNA	4.12681	3.25784	0.000202527	0.0014127
AC107376.1|ENSG00000253603|antisense	2.76267	2.59074	0.00020326	0.00141664
MYO16-AS1|ENSG00000236242|antisense	4.78536	4.35485	0.000214159	0.00148166
LINC02026|ENSG00000214146|lincRNA	2.31253	4.95683	0.000216069	0.00149244
AC005256.1|ENSG00000267073|lincRNA	3.28705	4.65608	0.000216556	0.00149385
AC106875.1|ENSG00000228496|sense_intronic	6.03976	6.09139	0.000216626	0.00149385
LINC00704|ENSG00000231298|lincRNA	3.33916	7.32856	0.000218239	0.00149795
AC108681.1|ENSG00000224049|lincRNA	2.0641	3.54029	0.000218278	0.00149795
AC025580.1|ENSG00000259342|antisense	3.32427	6.96572	0.000219108	0.00150243
HNF1A-AS1|ENSG00000241388|processed_transcript	3.84062	4.40761	0.000227441	0.00154831
AC022784.1|ENSG00000248538|lincRNA	3.29912	5.52692	0.000230242	0.00156487
AC090125.1|ENSG00000263655|lincRNA	4.30492	3.66967	0.000234752	0.0015917
AC126178.1|ENSG00000257194|lincRNA	2.12748	6.16914	0.000245221	0.00165082
AL121580.1|ENSG00000230345|lincRNA	3.0654	2.69398	0.000247255	0.00166171
LINC01484|ENSG00000253686|lincRNA	2.97208	3.84518	0.000258829	0.00172736
AC005674.1|ENSG00000250413|antisense	2.39999	5.116	0.000260047	0.00173412
FP325330.3|ENSG00000279712|lincRNA	3.27491	4.40756	0.000271604	0.00179288
AC011511.3|ENSG00000267105|antisense	2.49209	2.63821	0.000280902	0.00184516
LINC01768|ENSG00000228420|lincRNA	4.845	4.39922	0.000285261	0.00186706
AC079466.1|ENSG00000266976|lincRNA	7.5046	8.95623	0.00028575	0.00186738
AC118755.1|ENSG00000262296|antisense	2.6975	2.55707	0.000286113	0.00186832
AL109615.2|ENSG00000231881|lincRNA	2.3539	3.26803	0.000291853	0.00190315
LINC01648|ENSG00000233399|lincRNA	4.41415	3.09575	0.000292965	0.0019077
LINC00858|ENSG00000229404|lincRNA	2.89582	6.01497	0.000304935	0.00197301
LINC01033|ENSG00000249069|lincRNA	3.8306	2.77581	0.000316487	0.00202906
AC124276.1|ENSG00000254486|lincRNA	2.36383	3.8584	0.000317802	0.00203247
LINC01819|ENSG00000231826|lincRNA	2.67152	10.4718	0.000322231	0.00205208
LINC00534|ENSG00000253394|lincRNA	2.94529	3.49149	0.000324303	0.00206218
AL445490.2|ENSG00000233975|lincRNA	2.21279	3.32779	0.000338758	0.00214446
AC015923.1|ENSG00000233635|antisense	3.07232	3.13152	0.000340152	0.00214879
AC124067.2|ENSG00000253414|sense_intronic	2.02252	6.63752	0.000340219	0.00214879
LUARIS|ENSG00000231638|antisense	2.62244	4.6459	0.000347967	0.00218807
LINC00520|ENSG00000258791|lincRNA	3.92204	6.91196	0.000356278	0.00222877
AL445072.1|ENSG00000237208|lincRNA	2.99584	3.78116	0.000356638	0.00222938
LINC00601|ENSG00000235180|lincRNA	3.80051	3.60817	0.000362074	0.00225687
LINC01098|ENSG00000231171|lincRNA	2.96852	3.28231	0.000372245	0.00230656
AC016735.1|ENSG00000224739|lincRNA	2.3841	5.3398	0.000376487	0.00232775
AC100801.1|ENSG00000253154|lincRNA	6.15774	6.63438	0.000393267	0.00240695
AC099066.1|ENSG00000226349|sense_intronic	2.37592	2.58678	0.000402466	0.00245318
AL138885.3|ENSG00000231056|lincRNA	4.18448	2.96314	0.000402554	0.00245318
FRGCA|ENSG00000236663|antisense	2.31289	4.08944	0.000411182	0.0024968
AC006141.1|ENSG00000264895|sense_intronic	2.88046	3.31178	0.000417496	0.00252791
LINC01203|ENSG00000226985|lincRNA	5.08964	3.95201	0.000421708	0.00255159
AL133467.4|ENSG00000270038|lincRNA	4.77377	3.83997	0.000432715	0.00261075
AC126365.1|ENSG00000264215|lincRNA	2.58685	2.68511	0.00043884	0.00264582
CALML3-AS1|ENSG00000205488|antisense	2.44524	9.35525	0.000443844	0.00266463
AL161669.3|ENSG00000278071|lincRNA	2.03284	7.64609	0.000445459	0.00266941
LINC01614|ENSG00000230838|lincRNA	2.81849	7.1344	0.000445583	0.00266941
LINC01602|ENSG00000205293|lincRNA	4.93024	4.89913	0.000448097	0.00267953
AL445434.1|ENSG00000230269|lincRNA	5.71448	4.44187	0.000448219	0.00267953
AL589684.1|ENSG00000223811|lincRNA	2.94307	2.85247	0.000466119	0.00276683
AC010099.4|ENSG00000237764|lincRNA	2.44016	3.2707	0.000476249	0.00281538
LINC01605|ENSG00000253161|lincRNA	2.02062	8.05598	0.000486414	0.00286152
AC004584.3|ENSG00000263120|sense_intronic	2.8166	4.94151	0.00048867	0.00287081
BCAR4|ENSG00000262117|lincRNA	4.75419	5.84129	0.000496956	0.00290942
AP000302.1|ENSG00000231355|antisense	2.39466	2.60766	0.00049843	0.00291237
LINC02275|ENSG00000248319|lincRNA	3.64018	2.98876	0.000498489	0.00291237
LINC02450|ENSG00000257114|lincRNA	2.5236	4.67483	0.000502296	0.00293058
TTLL11-IT1|ENSG00000237548|lincRNA	2.50724	4.23939	0.000508459	0.0029584
LINC02432|ENSG00000248810|lincRNA	3.46846	7.5257	0.000509135	0.00296031
AC006058.1|ENSG00000261786|lincRNA	2.34421	7.71253	0.000533142	0.0030788
AC097478.1|ENSG00000251095|antisense	2.99127	6.91419	0.000533519	0.00307889
AC005035.1|ENSG00000281162|lincRNA	3.3021	6.86681	0.000546351	0.00314226
AL080314.2|ENSG00000235142|lincRNA	3.62002	6.74691	0.000548163	0.00315054
AC105118.1|ENSG00000253931|antisense	2.57727	4.10641	0.000552324	0.00316803
AC239803.2|ENSG00000232265|lincRNA	3.01992	2.66127	0.000572803	0.00326951
AC010643.1|ENSG00000268686|antisense	2.47962	7.06387	0.000580276	0.0033038
AC083967.1|ENSG00000254337|lincRNA	6.20167	6.1715	0.000582576	0.00331245
AC019129.2|ENSG00000273106|antisense	2.12685	2.61926	0.000583618	0.00331615
AC107308.1|ENSG00000277945|sense_intronic	4.36773	3.76872	0.000590238	0.00334928
LINC00482|ENSG00000185168|lincRNA	2.21448	8.12311	0.000600673	0.00340167
AL391704.1|ENSG00000224750|lincRNA	5.07059	3.85042	0.000604618	0.00342174
AC006262.2|ENSG00000269729|lincRNA	4.05053	5.34634	0.000630184	0.00354515
LINC00973|ENSG00000240476|lincRNA	5.84596	5.93275	0.000648149	0.00362653
AC020928.1|ENSG00000267260|lincRNA	2.09509	5.50335	0.000648495	0.00362653
LINC01322|ENSG00000244128|lincRNA	3.11708	6.08179	0.000651486	0.00363575
AC006329.1|ENSG00000232445|antisense	2.14297	7.52636	0.000657277	0.00366357
AC090502.1|ENSG00000251138|lincRNA	4.22784	5.44219	0.000658142	0.00366595
CDKN2A-AS1|ENSG00000224854|lincRNA	2.98673	4.20851	0.000667606	0.00370897
AL355607.2|ENSG00000260454|lincRNA	4.77759	4.69	0.000668249	0.00371011
AC129926.1|ENSG00000265246|lincRNA	2.4296	6.80944	0.00067328	0.00373073
AC004888.1|ENSG00000231295|antisense	2.46523	3.01186	0.000677406	0.00374382
AL355472.3|ENSG00000236358|antisense	2.02734	3.3412	0.000683125	0.00376955
AC069120.3|ENSG00000254100|lincRNA	4.08566	2.90969	0.000683395	0.00376955
AL512604.2|ENSG00000233242|antisense	2.16173	2.68245	0.000688451	0.00379005
LINC00336|ENSG00000197251|lincRNA	2.00445	3.40644	0.000694119	0.00381383
AL023755.1|ENSG00000228697|lincRNA	3.08784	4.0532	0.000700111	0.00383682
TLX1NB|ENSG00000236311|processed_transcript	3.89178	2.813	0.00070106	0.00383955
RMRP|ENSG00000269900|lincRNA	6.14518	4.81748	0.000702251	0.00384112
LINC00473|ENSG00000223414|lincRNA	-2.0056	6.04154	0.000703389	0.00384239
AL138789.1|ENSG00000233589|antisense	3.1422	5.75863	0.000729846	0.00395384
C15orf59-AS1|ENSG00000260469|lincRNA	-2.29504	4.09103	0.000734392	0.00397028
TLR8-AS1|ENSG00000233338|antisense	4.0057	3.6306	0.000741894	0.00399938
AC091182.2|ENSG00000253746|lincRNA	2.38108	5.81628	0.000742023	0.00399938
NCF4-AS1|ENSG00000183822|antisense	3.55556	5.3383	0.000749556	0.00402975
DBET|ENSG00000281591|lincRNA	3.46051	4.43867	0.000752929	0.00404277
LINC01456|ENSG00000225882|lincRNA	4.08345	5.09018	0.000755193	0.0040498
RBAKDN|ENSG00000273313|lincRNA	2.255	3.12863	0.000760017	0.00406796
AC099342.1|ENSG00000226097|lincRNA	2.74785	5.03623	0.000767567	0.00410061
AL445490.1|ENSG00000225886|antisense	2.05824	5.00875	0.000768321	0.00410206
LINC00862|ENSG00000203721|lincRNA	2.12604	4.1185	0.000786939	0.00419355
LINC02443|ENSG00000256115|lincRNA	2.41192	3.14332	0.000791156	0.0042081
AC006058.3|ENSG00000272121|lincRNA	2.72982	5.04754	0.000800427	0.00425208
AL591848.2|ENSG00000235021|lincRNA	2.1345	5.37367	0.000858267	0.00452255
HOXC-AS3|ENSG00000251151|processed_transcript	3.13723	5.12815	0.000862638	0.00454276
AC005828.1|ENSG00000226797|antisense	2.91468	3.02865	0.000868052	0.00456278
AC022613.1|ENSG00000256802|antisense	2.87778	6.24456	0.000873446	0.00458262
AC006357.1|ENSG00000230033|lincRNA	3.03341	3.42878	0.000885799	0.00462847
AL031280.1|ENSG00000233478|antisense	2.44933	6.19746	0.000886002	0.00462847
MIR181A1HG|ENSG00000229989|lincRNA	2.45024	3.23509	0.000887794	0.00463498
LINC01971|ENSG00000278200|lincRNA	2.55124	3.57219	0.000895347	0.00466581
LINC02163|ENSG00000251026|lincRNA	2.09721	5.56679	0.000901301	0.00469107
AC079160.1|ENSG00000250546|processed_transcript	2.12578	6.42612	0.000904503	0.00470485
AC007879.3|ENSG00000234902|lincRNA	2.14642	5.33457	0.000918001	0.00476048
AF015262.1|ENSG00000234703|lincRNA	3.58435	2.95937	0.000920985	0.004773
AC018904.2|ENSG00000259476|sense_intronic	2.26833	2.87762	0.000922192	0.00477347
LINC01820|ENSG00000228100|lincRNA	3.10097	4.32568	0.000925855	0.00478893
AC112178.1|ENSG00000249803|lincRNA	4.13005	3.76262	0.00092736	0.00479145
MIR137HG|ENSG00000225206|lincRNA	5.1728	4.90406	0.000945672	0.00487124
AC002401.4|ENSG00000276851|lincRNA	2.46365	7.57902	0.000954812	0.00490917
HSD17B3-AS1|ENSG00000232283|antisense	2.82091	2.79426	0.000969675	0.00497676
AL157937.1|ENSG00000236921|lincRNA	4.02196	3.16554	0.000989155	0.00506756
LINC01732|ENSG00000237292|lincRNA	2.88322	2.86917	0.000995084	0.00508872
AL136987.1|ENSG00000232498|antisense	2.07902	5.87942	0.00100733	0.00514206
AC062028.1|ENSG00000145063|lincRNA	2.33177	4.94668	0.00101843	0.00518737
LINC02365|ENSG00000254233|lincRNA	2.33921	3.85896	0.00103562	0.00525488
FAM230C|ENSG00000279516|processed_transcript	5.0392	4.44675	0.00104464	0.00529432
LINC00456|ENSG00000233124|lincRNA	2.55033	4.02429	0.0010716	0.00541153
AP005057.1|ENSG00000264080|lincRNA	2.73001	3.73872	0.00108716	0.00547707
LINC01096|ENSG00000246095|lincRNA	2.08349	5.00004	0.00108873	0.00548174
AL022326.1|ENSG00000224794|antisense	2.35626	3.07715	0.00109011	0.00548544
LINC01833|ENSG00000259439|lincRNA	2.43221	8.88974	0.00114513	0.00572162
AC090116.1|ENSG00000277223|sense_intronic	3.53411	2.65225	0.00115591	0.00576191
OVAAL|ENSG00000236719|lincRNA	4.07564	4.42245	0.00116184	0.00578127
LCMT1-AS2|ENSG00000260034|antisense	2.85222	6.12257	0.00116588	0.00579707
AP003171.1|ENSG00000254874|lincRNA	3.99091	3.22971	0.00116638	0.00579707
AC017048.2|ENSG00000236231|lincRNA	-2.04312	3.57358	0.00117112	0.00581723
AC004835.1|ENSG00000230392|lincRNA	3.58571	3.22487	0.00119355	0.0059148
Z94160.1|ENSG00000237862|sense_intronic	3.87539	4.56679	0.00119789	0.00592938
LINC02225|ENSG00000249584|lincRNA	2.90047	2.8666	0.00123611	0.00608373
AL008723.1|ENSG00000224050|lincRNA	2.73272	4.05665	0.00123979	0.00609088
ST8SIA6-AS1|ENSG00000204832|antisense	4.41791	7.21972	0.00124597	0.00611744
AC108174.1|ENSG00000248112|lincRNA	3.91421	3.66198	0.00125541	0.00614954
AL359881.1|ENSG00000269978|lincRNA	2.06621	4.27214	0.00128118	0.00626132
LINC02109|ENSG00000259786|lincRNA	2.86479	5.00013	0.00128394	0.00626761
LINC01399|ENSG00000233080|lincRNA	2.42003	3.07414	0.00128845	0.00628238
NAV2-AS2|ENSG00000254453|antisense	3.18503	2.99924	0.00129402	0.00629869
AL133467.2|ENSG00000258927|lincRNA	3.84066	3.81316	0.00132194	0.00641254
LINC01169|ENSG00000259471|lincRNA	3.05037	4.60716	0.0013252	0.00642101
LINC01517|ENSG00000232624|processed_transcript	4.74447	3.63276	0.00132938	0.00643393
AC104564.5|ENSG00000264647|antisense	2.16658	3.33208	0.00133456	0.00645531
AL132655.2|ENSG00000268649|lincRNA	2.06176	4.19888	0.00136523	0.00658867
AC026355.2|ENSG00000236385|lincRNA	3.94026	2.83008	0.00137459	0.00662254
LINC01541|ENSG00000260676|lincRNA	6.50295	7.34092	0.00137699	0.00663031
LINC02476|ENSG00000225546|lincRNA	5.53765	4.29549	0.00138798	0.00667565
AC109439.2|ENSG00000250284|lincRNA	4.25751	3.6083	0.00142588	0.00683859
FEZF1-AS1|ENSG00000230316|antisense	2.50652	7.83611	0.00144464	0.00692074
LINC02095|ENSG00000228639|lincRNA	3.69968	2.71624	0.00145393	0.00694834
AC090877.2|ENSG00000259721|lincRNA	2.20813	3.72633	0.00146717	0.00700493
LINC02392|ENSG00000258183|lincRNA	3.40478	3.88478	0.00148789	0.00707603
AC078860.1|ENSG00000257761|antisense	2.44899	2.6169	0.00149116	0.00708759
AC087273.2|ENSG00000254054|lincRNA	2.21499	2.93705	0.00150216	0.00711654
AC135371.1|ENSG00000226434|lincRNA	3.95972	4.51555	0.0015234	0.00717258
AF127577.3|ENSG00000235277|antisense	3.2399	6.55457	0.00153142	0.00720236
AL162413.1|ENSG00000270372|lincRNA	2.9349	5.8816	0.00153807	0.00722962
ARAP1-AS1|ENSG00000256007|antisense	3.21473	3.32312	0.00155071	0.00727693
AC090673.2|ENSG00000256083|antisense	3.5903	2.66532	0.00158056	0.00738844
LINC02195|ENSG00000236481|lincRNA	2.0522	5.50629	0.00159111	0.00742547
AC078788.2|ENSG00000241912|lincRNA	2.00351	2.86348	0.00161884	0.00753831
AL354793.1|ENSG00000230105|lincRNA	2.73405	5.35153	0.00164568	0.00763815
LINC01492|ENSG00000225564|lincRNA	2.85857	2.7715	0.00167469	0.00776007
AL162718.1|ENSG00000260239|lincRNA	2.2	3.45388	0.00167933	0.00777734
AC018616.1|ENSG00000253859|antisense	2.59884	3.42355	0.00174367	0.008017
AL590644.1|ENSG00000204362|lincRNA	2.08257	5.70204	0.0017607	0.008079
AC012625.1|ENSG00000251361|lincRNA	2.09857	4.19048	0.00178309	0.00815553
AP001208.2|ENSG00000254084|lincRNA	2.00359	3.16118	0.00180933	0.00824886
NPSR1-AS1|ENSG00000197085|processed_transcript	2.44889	4.65212	0.0018136	0.00826392
AP001205.1|ENSG00000253740|antisense	2.70327	3.98842	0.00182339	0.00829961
LINC00626|ENSG00000225826|lincRNA	3.25381	3.47376	0.00183212	0.00833019
AC006460.1|ENSG00000228509|antisense	2.05132	4.00453	0.00183521	0.00833551
AL442647.1|ENSG00000225689|lincRNA	2.23619	3.16542	0.00185364	0.00841023
LINC02152|ENSG00000261319|lincRNA	4.92992	4.58456	0.00189555	0.00856376
LINC01793|ENSG00000222030|lincRNA	5.13196	4.00426	0.00189821	0.0085712
AC128709.1|ENSG00000229912|lincRNA	2.11698	3.03652	0.00191049	0.00860903
AC009060.1|ENSG00000247228|antisense	3.89172	3.15614	0.00191064	0.00860903
AC037487.2|ENSG00000266598|antisense	3.08132	3.21998	0.00195993	0.00878451
IGF2-AS|ENSG00000099869|antisense	2.40271	7.30615	0.00197102	0.00882025
HOXC-AS1|ENSG00000250451|antisense	2.1374	5.70796	0.00197812	0.00884269
AC105999.2|ENSG00000253802|lincRNA	5.7954	4.03025	0.00201652	0.0089884
AC123905.1|ENSG00000257265|lincRNA	3.36196	3.25591	0.00207582	0.00923082
AF274855.1|ENSG00000229967|antisense	4.10864	6.90301	0.00207895	0.00923504
Z99127.1|ENSG00000229531|antisense	2.4468	3.32677	0.00208951	0.00926259
LINC01511|ENSG00000250584|lincRNA	3.33147	3.75048	0.00213692	0.00944728
AC007603.1|ENSG00000261751|lincRNA	3.27623	2.54664	0.00214301	0.00946024
AC013457.1|ENSG00000259094|antisense	3.48563	2.62767	0.00215826	0.00951765
AL356417.2|ENSG00000233682|antisense	2.15698	4.47107	0.00219689	0.00965902
LINC02028|ENSG00000230102|processed_transcript	2.5407	6.43835	0.00219918	0.00966294
LINC02074|ENSG00000266357|lincRNA	3.81289	2.77163	0.00220333	0.00967617
LINC01776|ENSG00000226053|lincRNA	4.53526	3.42723	0.00226795	0.00990871
FLJ42969|ENSG00000248599|lincRNA	2.36713	5.18259	0.00229176	0.00999218
