# Supplementary material for: Integrated analysis of a competing endogenous RNA network reveals key lncRNAs as potential prognostic biomarkers for human bladder cancer
Source: Medicine (Baltimore). 2018 Aug 21;97(35):e11887. doi: 10.1097/MD.0000000000011887 (PMC6392549; doi:10.1097/MD.0000000000011887)
Supplement: Supplemental Digital Content [file medi-97-e11887-s004.xls]

## Sheet: MD_2018_08_14_ZHU_MD-D-18-02543
logFC	logCPM	PValue	FDR
KLHL41|ENSG00000239474|protein_coding	-4.77414	0.178613	5.11698e-95	9.30779e-91
MYOM1|ENSG00000101605|protein_coding	-4.49466	2.60606	4.43503e-92	4.03366e-88
CLEC3B|ENSG00000163815|protein_coding	-4.39132	2.46497	1.40556e-87	8.52238e-84
LMOD3|ENSG00000163380|protein_coding	-3.79298	-1.20101	6.9952e-84	3.18107e-80
PPP1R12B|ENSG00000077157|protein_coding	-3.87001	6.58217	1.38379e-81	5.03424e-78
PYGM|ENSG00000068976|protein_coding	-4.6293	2.05682	4.79909e-80	1.45492e-76
CSRP1|ENSG00000159176|protein_coding	-3.29498	8.53211	2.18445e-79	5.67644e-76
SYNM|ENSG00000182253|protein_coding	-5.37081	7.14881	4.04955e-79	9.20767e-76
SMTN|ENSG00000183963|protein_coding	-3.19794	6.99867	7.6458e-79	1.5453e-75
TNS1|ENSG00000079308|protein_coding	-4.2359	7.639	1.10454e-75	2.00915e-72
PLCD4|ENSG00000115556|protein_coding	-2.84001	2.08475	1.73955e-75	2.87659e-72
SLMAP|ENSG00000163681|protein_coding	-2.5441	6.21422	3.90501e-75	5.91934e-72
EPM2A|ENSG00000112425|protein_coding	-2.58547	2.41836	1.45198e-74	2.03165e-71
TCF21|ENSG00000118526|protein_coding	-4.20061	2.53568	1.88607e-74	2.45054e-71
FILIP1|ENSG00000118407|protein_coding	-4.27396	3.08644	9.15546e-74	1.11025e-70
SYNPO2|ENSG00000172403|protein_coding	-5.07187	7.30046	4.93993e-72	5.61609e-69
HLF|ENSG00000108924|protein_coding	-4.63693	1.81888	2.60942e-70	2.79208e-67
FAM180B|ENSG00000196666|protein_coding	-4.94804	-2.62938	1.23301e-67	1.24602e-64
CFL2|ENSG00000165410|protein_coding	-3.18793	4.68825	7.11965e-67	6.81613e-64
SLC25A25|ENSG00000148339|protein_coding	-2.65665	4.61858	1.99579e-66	1.81517e-63
MYLK|ENSG00000065534|protein_coding	-4.19551	7.55819	2.32241e-64	2.01165e-61
TPM1|ENSG00000140416|protein_coding	-3.36867	8.16782	5.31104e-64	4.39127e-61
SLC2A4|ENSG00000181856|protein_coding	-4.74216	2.31986	8.16943e-64	6.46096e-61
POPDC2|ENSG00000121577|protein_coding	-4.0291	3.03778	8.77603e-64	6.6515e-61
GLP2R|ENSG00000065325|protein_coding	-5.20249	1.12631	1.99526e-63	1.45175e-60
FAM129A|ENSG00000135842|protein_coding	-3.68443	6.24522	3.60353e-63	2.52109e-60
FLNC|ENSG00000128591|protein_coding	-4.97123	6.96771	1.75292e-61	1.18095e-58
LPP|ENSG00000145012|protein_coding	-2.72948	7.41328	1.96025e-60	1.27346e-57
CSRNP1|ENSG00000144655|protein_coding	-2.70583	5.64379	6.44857e-60	4.04481e-57
SCARA5|ENSG00000168079|protein_coding	-5.11014	3.14696	6.97009e-60	4.2262e-57
MAP3K20|ENSG00000091436|protein_coding	-2.99305	6.03764	4.45034e-59	2.61134e-56
MYOCD|ENSG00000141052|protein_coding	-4.73391	3.2401	1.53899e-58	8.7482e-56
KCNMA1|ENSG00000156113|protein_coding	-4.02733	3.95902	8.16777e-58	4.50218e-55
MYH11|ENSG00000133392|protein_coding	-5.30482	10.3001	3.7272e-57	1.99405e-54
TACR2|ENSG00000075073|protein_coding	-4.32668	2.14655	4.81531e-57	2.50258e-54
SORBS1|ENSG00000095637|protein_coding	-4.28603	6.26045	5.6651e-57	2.86245e-54
SH3BGR|ENSG00000185437|protein_coding	-2.83135	2.20799	1.05732e-56	5.19799e-54
CPED1|ENSG00000106034|protein_coding	-3.85619	3.29793	3.02485e-56	1.44795e-53
ITPKB|ENSG00000143772|protein_coding	-2.04452	5.42788	5.30814e-56	2.47577e-53
NR4A1|ENSG00000123358|protein_coding	-3.7556	7.07221	4.07512e-55	1.85316e-52
SVIL|ENSG00000197321|protein_coding	-2.84031	7.04265	6.84217e-55	3.03559e-52
FHL1|ENSG00000022267|protein_coding	-4.30992	6.23875	8.06889e-55	3.4946e-52
FBXL22|ENSG00000197361|protein_coding	-3.43939	1.84028	4.32673e-54	1.83031e-51
TNXB|ENSG00000168477|protein_coding	-4.22272	4.27786	8.18332e-53	3.38306e-50
KANK2|ENSG00000197256|protein_coding	-2.75998	6.48641	8.92643e-53	3.60826e-50
EGR1|ENSG00000120738|protein_coding	-3.34525	8.13236	1.87942e-52	7.43189e-50
NT5DC3|ENSG00000111696|protein_coding	-2.68031	3.85766	2.07275e-52	8.02199e-50
RANBP3L|ENSG00000164188|protein_coding	-4.56259	0.701034	2.46811e-52	9.35312e-50
RAB9B|ENSG00000123570|protein_coding	-3.51022	1.62641	2.94433e-52	1.09301e-49
RYR3|ENSG00000198838|protein_coding	-2.89388	1.02117	4.99304e-52	1.81647e-49
PSD|ENSG00000059915|protein_coding	-3.79854	4.00228	5.71011e-52	2.03661e-49
PGM5|ENSG00000154330|protein_coding	-4.74458	5.3227	9.90938e-52	3.46638e-49
RBFOX3|ENSG00000167281|protein_coding	-5.17467	2.30675	1.50269e-51	5.15735e-49
KIAA1644|ENSG00000138944|protein_coding	-4.26121	2.6303	3.30804e-51	1.11432e-48
PTGS1|ENSG00000095303|protein_coding	-4.24183	6.09457	3.51596e-51	1.16282e-48
DIXDC1|ENSG00000150764|protein_coding	-3.10431	3.85537	4.11052e-51	1.32818e-48
CAVIN2|ENSG00000168497|protein_coding	-3.75034	4.16792	4.16197e-51	1.32818e-48
MYL9|ENSG00000101335|protein_coding	-3.81817	8.94671	4.95779e-51	1.55487e-48
RASSF3|ENSG00000153179|protein_coding	-2.27197	5.34294	6.42567e-51	1.98107e-48
FAM107A|ENSG00000168309|protein_coding	-3.97447	3.09997	1.50307e-50	4.55681e-48
NACC2|ENSG00000148411|protein_coding	-2.41723	4.85558	1.91846e-50	5.72078e-48
ADAMTSL3|ENSG00000156218|protein_coding	-4.19396	1.72357	1.96213e-50	5.75664e-48
NEGR1|ENSG00000172260|protein_coding	-4.09027	3.10898	6.38962e-50	1.84487e-47
FNBP1|ENSG00000187239|protein_coding	-2.32986	5.7037	1.63724e-49	4.65336e-47
LIMS2|ENSG00000072163|protein_coding	-3.32795	4.97733	1.68856e-49	4.72536e-47
LMOD1|ENSG00000163431|protein_coding	-4.36822	6.34929	2.12491e-49	5.85637e-47
GPRASP1|ENSG00000198932|protein_coding	-3.01463	2.82128	2.17319e-49	5.90005e-47
AKAP6|ENSG00000151320|protein_coding	-3.73616	2.42599	3.33685e-49	8.67104e-47
KCNB1|ENSG00000158445|protein_coding	-4.68528	0.569823	5.1471e-49	1.31867e-46
ADAMTS1|ENSG00000154734|protein_coding	-3.31687	6.4426	6.09377e-49	1.53952e-46
PLPPR4|ENSG00000117600|protein_coding	-3.54754	1.69224	7.3959e-49	1.8429e-46
BHMT2|ENSG00000132840|protein_coding	-3.97255	0.983168	8.49342e-49	2.08777e-46
HSPB6|ENSG00000004776|protein_coding	-4.69666	5.30451	1.60499e-48	3.84141e-46
FLNA|ENSG00000196924|protein_coding	-3.20165	10.5038	2.2792e-48	5.38423e-46
F10|ENSG00000126218|protein_coding	-3.59699	1.11399	2.77857e-48	6.47978e-46
PALLD|ENSG00000129116|protein_coding	-3.05355	7.57473	3.1986e-48	7.36487e-46
DMD|ENSG00000198947|protein_coding	-3.76809	4.0909	4.60918e-48	1.04801e-45
RCAN2|ENSG00000172348|protein_coding	-3.15251	3.936	4.8372e-48	1.08628e-45
ITIH5|ENSG00000123243|protein_coding	-3.48949	4.95646	6.31192e-48	1.40017e-45
PI16|ENSG00000164530|protein_coding	-5.50906	3.9353	9.09637e-48	1.99353e-45
ITGA8|ENSG00000077943|protein_coding	-3.33016	3.53806	1.20757e-47	2.61496e-45
CBX7|ENSG00000100307|protein_coding	-2.38284	4.81423	1.51075e-47	3.23301e-45
EGR3|ENSG00000179388|protein_coding	-3.66149	3.78635	1.87712e-46	3.97032e-44
TMPRSS11B|ENSG00000185873|protein_coding	-8.05159	0.575203	3.79636e-46	7.93745e-44
CFD|ENSG00000197766|protein_coding	-3.62324	5.12975	5.23377e-46	1.08184e-43
RAB23|ENSG00000112210|protein_coding	-2.90276	3.77851	9.08887e-46	1.8576e-43
ADGRG4|ENSG00000156920|protein_coding	-4.9115	-3.66267	1.16565e-45	2.35591e-43
C1QTNF7|ENSG00000163145|protein_coding	-3.64869	1.5258	1.54148e-45	3.05473e-43
CRNN|ENSG00000143536|protein_coding	-8.53062	5.3352	1.545e-45	3.05473e-43
KCNMB1|ENSG00000145936|protein_coding	-3.83967	3.80889	2.28094e-45	4.46132e-43
CACNA1H|ENSG00000196557|protein_coding	-3.50463	4.75281	2.65934e-45	5.1461e-43
PDE1C|ENSG00000154678|protein_coding	-3.69788	1.79108	3.88414e-45	7.43711e-43
SPINK5|ENSG00000133710|protein_coding	-4.47618	5.35399	6.66601e-45	1.25005e-42
MSRB3|ENSG00000174099|protein_coding	-3.49143	5.16315	7.05924e-45	1.31028e-42
CGNL1|ENSG00000128849|protein_coding	-3.18481	3.32527	7.27155e-45	1.33606e-42
PLPP3|ENSG00000162407|protein_coding	-2.2702	5.80572	8.51427e-45	1.54875e-42
SORBS2|ENSG00000154556|protein_coding	-3.54366	4.81052	8.65913e-45	1.5595e-42
NR4A3|ENSG00000119508|protein_coding	-3.80055	4.14625	1.563e-44	2.76029e-42
RBPMS2|ENSG00000166831|protein_coding	-3.59805	3.54612	2.82375e-44	4.93885e-42
KCNE4|ENSG00000152049|protein_coding	-3.52523	3.27972	3.28117e-44	5.68423e-42
ZFP36|ENSG00000128016|protein_coding	-2.83052	8.47294	3.73313e-44	6.40619e-42
CALD1|ENSG00000122786|protein_coding	-3.08354	8.14988	4.82218e-44	8.19771e-42
CNN1|ENSG00000130176|protein_coding	-4.57724	7.57822	1.17484e-43	1.96058e-41
P2RX1|ENSG00000108405|protein_coding	-4.39636	3.42818	2.45274e-43	4.05594e-41
NEXN|ENSG00000162614|protein_coding	-3.27097	4.09533	2.48392e-43	4.07049e-41
DTNA|ENSG00000134769|protein_coding	-3.8762	3.47634	3.88074e-43	6.30273e-41
PER2|ENSG00000132326|protein_coding	-2.14022	4.29393	3.92339e-43	6.31562e-41
SOBP|ENSG00000112320|protein_coding	-3.1404	2.47185	6.09078e-43	9.71853e-41
SVEP1|ENSG00000165124|protein_coding	-3.01268	3.68741	6.79095e-43	1.07415e-40
MYOC|ENSG00000034971|protein_coding	-5.44238	0.654246	8.86936e-43	1.39081e-40
MUC21|ENSG00000204544|protein_coding	-6.36649	3.83774	1.18623e-42	1.84423e-40
DMGDH|ENSG00000132837|protein_coding	-2.7158	-0.754465	2.28841e-42	3.52764e-40
RNF150|ENSG00000170153|protein_coding	-3.47392	2.96948	4.49906e-42	6.87714e-40
CCDC69|ENSG00000198624|protein_coding	-2.68786	5.47736	5.33883e-42	8.02589e-40
CRYAB|ENSG00000109846|protein_coding	-3.62998	4.99926	5.69693e-42	8.49403e-40
FGL2|ENSG00000127951|protein_coding	-3.456	4.82826	6.89367e-42	1.01948e-39
PRUNE2|ENSG00000106772|protein_coding	-4.34945	4.65192	7.11161e-42	1.04323e-39
SPARCL1|ENSG00000152583|protein_coding	-3.0619	7.30742	1.55033e-41	2.25604e-39
C16orf89|ENSG00000153446|protein_coding	-4.28544	1.41681	1.66288e-41	2.40061e-39
ACACB|ENSG00000076555|protein_coding	-2.69486	3.91885	3.52849e-41	5.0538e-39
HMCN2|ENSG00000148357|protein_coding	-3.6024	2.5256	4.02382e-41	5.71822e-39
GSN|ENSG00000148180|protein_coding	-2.3354	8.91383	6.08885e-41	8.58575e-39
DUSP1|ENSG00000120129|protein_coding	-3.04227	8.11728	6.15022e-41	8.60557e-39
DMPK|ENSG00000104936|protein_coding	-2.01036	5.88233	1.47001e-40	2.02571e-38
MICU3|ENSG00000155970|protein_coding	-3.1716	0.498669	2.10493e-40	2.87885e-38
PDZRN4|ENSG00000165966|protein_coding	-4.776	1.62911	2.23623e-40	3.0356e-38
FAXDC2|ENSG00000170271|protein_coding	-2.71932	3.02149	2.39252e-40	3.2237e-38
ITPR1|ENSG00000150995|protein_coding	-2.67739	4.80719	3.23615e-40	4.32834e-38
ALDH1B1|ENSG00000137124|protein_coding	-2.53554	5.94311	3.4846e-40	4.62663e-38
KLF2|ENSG00000127528|protein_coding	-2.8028	4.32636	8.08873e-40	1.06619e-37
ZEB1|ENSG00000148516|protein_coding	-2.83038	4.51845	2.00449e-39	2.62314e-37
AOC3|ENSG00000131471|protein_coding	-3.36691	5.60663	7.07236e-39	9.18901e-37
SOX17|ENSG00000164736|protein_coding	-2.83238	1.73756	1.63161e-38	2.07546e-36
FOSB|ENSG00000125740|protein_coding	-3.73308	7.60787	3.26065e-38	4.09043e-36
LRRC3B|ENSG00000179796|protein_coding	-5.09479	-1.58134	3.60646e-38	4.49325e-36
PDK4|ENSG00000004799|protein_coding	-3.50564	5.31532	4.05598e-38	5.01893e-36
TPPP|ENSG00000171368|protein_coding	-3.33626	2.92415	4.12411e-38	5.06875e-36
NKAPL|ENSG00000189134|protein_coding	-3.11168	-1.83907	4.50002e-38	5.49365e-36
ACTN2|ENSG00000077522|protein_coding	-4.45198	0.927676	4.91057e-38	5.95488e-36
VEGFD|ENSG00000165197|protein_coding	-3.61585	0.575778	9.53935e-38	1.14914e-35
DNAJB5|ENSG00000137094|protein_coding	-2.79477	3.90825	1.00075e-37	1.19761e-35
ITGB1BP2|ENSG00000147166|protein_coding	-2.59678	0.859131	1.53879e-37	1.82945e-35
RCAN1|ENSG00000159200|protein_coding	-2.56563	5.89364	1.70319e-37	2.01175e-35
ACTG2|ENSG00000163017|protein_coding	-4.27321	8.67467	1.90349e-37	2.23384e-35
FOS|ENSG00000170345|protein_coding	-3.01817	9.01395	1.9614e-37	2.28705e-35
ADGRD1|ENSG00000111452|protein_coding	-4.06377	2.81436	4.30239e-37	4.98475e-35
P2RY14|ENSG00000174944|protein_coding	-3.02885	0.887491	4.58904e-37	5.2832e-35
PAMR1|ENSG00000149090|protein_coding	-2.76649	3.46013	4.9334e-37	5.64393e-35
KLF9|ENSG00000119138|protein_coding	-2.6316	5.08951	5.86882e-37	6.67212e-35
FERMT2|ENSG00000073712|protein_coding	-2.76196	5.3296	8.82563e-37	9.97132e-35
MORN5|ENSG00000185681|protein_coding	-4.79946	-1.95647	1.05242e-36	1.18022e-34
MAP1B|ENSG00000131711|protein_coding	-3.22418	5.66249	1.05759e-36	1.18022e-34
ASB2|ENSG00000100628|protein_coding	-3.40791	3.02752	1.50507e-36	1.66935e-34
GNAL|ENSG00000141404|protein_coding	-2.8396	3.03563	1.68387e-36	1.85634e-34
CACNB2|ENSG00000165995|protein_coding	-3.03663	1.93318	2.10849e-36	2.31045e-34
RASL12|ENSG00000103710|protein_coding	-3.00362	3.5746	2.79876e-36	3.03033e-34
C2orf40|ENSG00000119147|protein_coding	-4.58281	1.38416	3.19946e-36	3.44368e-34
CASQ2|ENSG00000118729|protein_coding	-4.74563	3.58366	4.33586e-36	4.61224e-34
MRVI1|ENSG00000072952|protein_coding	-2.99743	4.88728	5.08159e-36	5.37408e-34
TMOD1|ENSG00000136842|protein_coding	-3.49339	2.26231	6.39302e-36	6.72191e-34
LEXM|ENSG00000162398|protein_coding	-3.7723	-1.02767	6.58812e-36	6.88723e-34
ACTC1|ENSG00000159251|protein_coding	-5.25295	6.36912	1.24962e-35	1.28421e-33
SORCS1|ENSG00000108018|protein_coding	-4.33648	-0.0891555	1.61127e-35	1.64657e-33
METTL24|ENSG00000053328|protein_coding	-3.59637	-1.04456	1.69217e-35	1.71958e-33
PPP1R14A|ENSG00000167641|protein_coding	-3.06142	3.64133	1.71619e-35	1.73431e-33
CH25H|ENSG00000138135|protein_coding	-3.20992	2.25463	1.82564e-35	1.83471e-33
MXRA7|ENSG00000182534|protein_coding	-2.18882	5.9492	1.89494e-35	1.8939e-33
ARHGAP20|ENSG00000137727|protein_coding	-3.17656	0.977911	2.27092e-35	2.25727e-33
LRRC2|ENSG00000163827|protein_coding	-3.74504	-0.0898918	2.89468e-35	2.86164e-33
FOXF1|ENSG00000103241|protein_coding	-2.9998	4.07271	2.9135e-35	2.86468e-33
PRELP|ENSG00000188783|protein_coding	-3.62895	5.06796	3.33604e-35	3.2625e-33
ATP1A2|ENSG00000018625|protein_coding	-4.65645	3.41296	4.46498e-35	4.34321e-33
DNAJB4|ENSG00000162616|protein_coding	-2.09419	4.24743	5.96301e-35	5.76953e-33
CMTM5|ENSG00000166091|protein_coding	-3.70999	-2.37126	6.17293e-35	5.94104e-33
ADARB1|ENSG00000197381|protein_coding	-2.54518	4.96786	6.38888e-35	6.11651e-33
TBX20|ENSG00000164532|protein_coding	-4.3811	-0.140603	7.10327e-35	6.76484e-33
LTBP4|ENSG00000090006|protein_coding	-2.4204	6.57869	9.38098e-35	8.8875e-33
JAM3|ENSG00000166086|protein_coding	-2.68499	4.52758	1.00142e-34	9.43825e-33
NR4A2|ENSG00000153234|protein_coding	-2.80665	4.54715	1.03018e-34	9.65931e-33
ACTA2|ENSG00000107796|protein_coding	-3.27267	8.74345	1.06331e-34	9.91876e-33
PGR|ENSG00000082175|protein_coding	-3.27154	0.758537	1.27689e-34	1.18503e-32
AFF3|ENSG00000144218|protein_coding	-3.76966	2.03705	1.73922e-34	1.60591e-32
ABI3BP|ENSG00000154175|protein_coding	-3.29569	3.95616	1.81186e-34	1.66454e-32
PLP1|ENSG00000123560|protein_coding	-4.2705	0.764544	2.70665e-34	2.47406e-32
SLIT3|ENSG00000184347|protein_coding	-3.04545	5.49004	2.77486e-34	2.52374e-32
ZCCHC24|ENSG00000165424|protein_coding	-2.63868	4.72374	3.21082e-34	2.90572e-32
MAP1A|ENSG00000166963|protein_coding	-3.07504	4.29444	3.42105e-34	3.08064e-32
C11orf96|ENSG00000187479|protein_coding	-3.09749	5.45783	3.70822e-34	3.32278e-32
NTRK3|ENSG00000140538|protein_coding	-3.87042	0.666414	3.87325e-34	3.45365e-32
SRL|ENSG00000185739|protein_coding	-3.06612	-0.336395	4.13963e-34	3.67316e-32
PRDM6|ENSG00000061455|protein_coding	-3.20905	2.64639	4.50786e-34	3.98048e-32
EMP1|ENSG00000134531|protein_coding	-2.84532	7.59573	6.25487e-34	5.49643e-32
IGSF9B|ENSG00000080854|protein_coding	-3.44378	0.13754	6.93616e-34	6.0658e-32
PDE4D|ENSG00000113448|protein_coding	-2.23069	4.61979	7.79841e-34	6.78723e-32
LDLRAD2|ENSG00000187942|protein_coding	-2.27225	0.58348	8.58281e-34	7.43435e-32
TMEM252|ENSG00000181778|protein_coding	-4.96408	-0.755654	1.61688e-33	1.38731e-31
CACNA1C|ENSG00000151067|protein_coding	-2.93612	3.73261	1.63504e-33	1.39631e-31
ATF3|ENSG00000162772|protein_coding	-3.07289	6.81794	1.86149e-33	1.58227e-31
CYR61|ENSG00000142871|protein_coding	-2.91971	7.74346	1.90883e-33	1.61496e-31
RNF122|ENSG00000133874|protein_coding	-2.02886	3.49461	2.10708e-33	1.77443e-31
GUCA1C|ENSG00000138472|protein_coding	-6.83288	-2.31057	2.50398e-33	2.09896e-31
RHOB|ENSG00000143878|protein_coding	-2.0983	8.06672	2.80299e-33	2.33883e-31
REEP1|ENSG00000068615|protein_coding	-3.79307	2.41435	3.18668e-33	2.64684e-31
LMO3|ENSG00000048540|protein_coding	-3.69768	3.4569	3.57922e-33	2.95937e-31
HBEGF|ENSG00000113070|protein_coding	-2.78942	5.48845	3.94044e-33	3.24328e-31
GADD45B|ENSG00000099860|protein_coding	-2.62537	5.98511	5.91739e-33	4.84853e-31
GEM|ENSG00000164949|protein_coding	-3.13392	4.45591	7.24551e-33	5.91013e-31
PTGES3L|ENSG00000267060|protein_coding	-2.51	-0.0198204	1.05577e-32	8.57341e-31
JPH2|ENSG00000149596|protein_coding	-3.46061	4.08213	1.26689e-32	1.02421e-30
WWTR1|ENSG00000018408|protein_coding	-2.01943	5.90583	1.57171e-32	1.26501e-30
CCL2|ENSG00000108691|protein_coding	-3.2029	5.05679	1.62571e-32	1.30272e-30
TPM2|ENSG00000198467|protein_coding	-3.05659	8.34471	1.67702e-32	1.33794e-30
JAM2|ENSG00000154721|protein_coding	-2.60779	2.92202	2.31861e-32	1.83372e-30
TP53INP2|ENSG00000078804|protein_coding	-2.20984	5.53084	2.50985e-32	1.97637e-30
SYNE1|ENSG00000131018|protein_coding	-2.39117	4.96173	2.56154e-32	2.00838e-30
PLAC9|ENSG00000189129|protein_coding	-2.93059	2.36484	2.60572e-32	2.03425e-30
MAMDC2|ENSG00000165072|protein_coding	-3.51004	2.7211	2.74942e-32	2.13726e-30
TNS2|ENSG00000111077|protein_coding	-2.00847	5.39497	3.56458e-32	2.75914e-30
SCN11A|ENSG00000168356|protein_coding	-4.32119	1.57422	4.01635e-32	3.09565e-30
ARID5A|ENSG00000196843|protein_coding	-2.01538	4.96726	4.83836e-32	3.7135e-30
BAG2|ENSG00000112208|protein_coding	-2.56633	4.18198	5.14212e-32	3.93005e-30
FXYD6|ENSG00000137726|protein_coding	-3.35337	4.37743	8.54856e-32	6.4791e-30
GNAO1|ENSG00000087258|protein_coding	-3.39812	2.53863	1.04587e-31	7.89393e-30
PCOLCE2|ENSG00000163710|protein_coding	-3.69088	2.8582	1.38215e-31	1.0389e-29
PLN|ENSG00000198523|protein_coding	-4.033	3.80181	1.7914e-31	1.34097e-29
AQP1|ENSG00000240583|protein_coding	-2.35701	6.50295	1.83985e-31	1.37159e-29
MYH2|ENSG00000125414|protein_coding	-5.00462	-1.90528	2.04673e-31	1.5196e-29
OGN|ENSG00000106809|protein_coding	-4.47197	2.86401	2.35383e-31	1.7405e-29
PDE1A|ENSG00000115252|protein_coding	-2.88844	2.04685	2.43325e-31	1.79194e-29
CPEB1|ENSG00000214575|protein_coding	-3.37221	0.389493	3.57146e-31	2.61955e-29
CAMK2A|ENSG00000070808|protein_coding	-3.63191	0.0178542	3.87565e-31	2.83125e-29
DOK6|ENSG00000206052|protein_coding	-3.40697	1.88872	4.49403e-31	3.2439e-29
HPR|ENSG00000261701|protein_coding	-4.67309	-2.54566	4.64701e-31	3.34107e-29
PID1|ENSG00000153823|protein_coding	-3.01546	2.25674	6.32062e-31	4.52646e-29
NFASC|ENSG00000163531|protein_coding	-2.73554	3.69014	6.80699e-31	4.85565e-29
APOLD1|ENSG00000178878|protein_coding	-2.3693	5.00305	1.76316e-30	1.24793e-28
KY|ENSG00000174611|protein_coding	-3.22379	-1.58506	3.43786e-30	2.42382e-28
TAGLN|ENSG00000149591|protein_coding	-3.22759	8.95304	4.25882e-30	2.99104e-28
DACT3|ENSG00000197380|protein_coding	-3.13343	3.21179	4.41735e-30	3.09045e-28
ADAMTS4|ENSG00000158859|protein_coding	-2.90611	5.36595	4.92299e-30	3.43101e-28
STON1|ENSG00000243244|protein_coding	-2.48314	3.57324	6.00656e-30	4.1702e-28
ANTXR2|ENSG00000163297|protein_coding	-2.39599	5.76202	6.17196e-30	4.26874e-28
FBXL7|ENSG00000183580|protein_coding	-2.52713	2.96623	7.88337e-30	5.43176e-28
COX7A1|ENSG00000161281|protein_coding	-2.60785	2.84058	8.42573e-30	5.78355e-28
RAI2|ENSG00000131831|protein_coding	-2.68026	2.83188	9.5309e-30	6.51756e-28
GNG7|ENSG00000176533|protein_coding	-2.71715	2.24941	1.05796e-29	7.20759e-28
TPSG1|ENSG00000116176|protein_coding	-3.14466	-1.73438	1.29974e-29	8.82171e-28
CLIP3|ENSG00000105270|protein_coding	-2.85308	4.42731	1.37378e-29	9.28961e-28
PRKG1|ENSG00000185532|protein_coding	-2.84469	2.91904	1.56902e-29	1.05706e-27
PDE2A|ENSG00000186642|protein_coding	-2.58511	3.22141	1.71456e-29	1.15085e-27
SBSPON|ENSG00000164764|protein_coding	-3.24774	3.73843	3.12745e-29	2.08382e-27
RGS2|ENSG00000116741|protein_coding	-2.77798	5.83536	5.7997e-29	3.83623e-27
CTGF|ENSG00000118523|protein_coding	-2.96355	7.58222	6.85247e-29	4.51377e-27
PRKN|ENSG00000185345|protein_coding	-2.62952	0.749902	6.87364e-29	4.51377e-27
STARD9|ENSG00000159433|protein_coding	-2.25212	2.79604	9.3933e-29	6.14619e-27
NECAB1|ENSG00000123119|protein_coding	-3.09311	1.80867	1.6078e-28	1.04824e-26
PDE5A|ENSG00000138735|protein_coding	-2.44857	4.17673	2.06461e-28	1.34126e-26
NR3C2|ENSG00000151623|protein_coding	-3.07022	2.44952	2.16385e-28	1.40073e-26
FXYD1|ENSG00000266964|protein_coding	-2.9989	-0.557696	2.2098e-28	1.4254e-26
ADH1B|ENSG00000196616|protein_coding	-4.44029	4.05733	2.6527e-28	1.70504e-26
ITGA7|ENSG00000135424|protein_coding	-2.83273	4.75028	2.7139e-28	1.73823e-26
VIPR2|ENSG00000106018|protein_coding	-3.40144	-0.544773	2.85522e-28	1.82233e-26
NCS1|ENSG00000107130|protein_coding	-2.04764	5.81448	3.11014e-28	1.97316e-26
KCNA5|ENSG00000130037|protein_coding	-3.24597	-0.683807	3.11324e-28	1.97316e-26
ODF3L1|ENSG00000182950|protein_coding	-2.88471	-0.711626	3.64994e-28	2.30529e-26
CNGA3|ENSG00000144191|protein_coding	-3.81546	-2.12922	4.57692e-28	2.87803e-26
C3orf70|ENSG00000187068|protein_coding	-2.74318	2.93731	4.58839e-28	2.87803e-26
TMEM132C|ENSG00000181234|protein_coding	-4.35901	-0.184421	4.69777e-28	2.93651e-26
ZBTB16|ENSG00000109906|protein_coding	-3.61511	1.08328	5.58103e-28	3.47667e-26
RNF180|ENSG00000164197|protein_coding	-2.52083	1.28918	5.70418e-28	3.54126e-26
AOX1|ENSG00000138356|protein_coding	-3.52258	2.24502	6.10661e-28	3.77821e-26
TACR3|ENSG00000169836|protein_coding	-4.40179	-0.912358	7.62212e-28	4.69988e-26
VSTM4|ENSG00000165633|protein_coding	-2.42455	3.56687	7.71114e-28	4.7387e-26
CSGALNACT1|ENSG00000147408|protein_coding	-2.02602	3.71193	8.20158e-28	5.02312e-26
PDZRN3|ENSG00000121440|protein_coding	-2.97597	3.85106	8.24658e-28	5.03374e-26
MRGPRF|ENSG00000172935|protein_coding	-2.97317	4.04865	1.01102e-27	6.15063e-26
IER3|ENSG00000137331|protein_coding	-2.42651	6.62064	1.05103e-27	6.37273e-26
SLC25A23|ENSG00000125648|protein_coding	-2.10305	5.32809	1.19953e-27	7.249e-26
HSPB7|ENSG00000173641|protein_coding	-3.74868	4.00592	1.24233e-27	7.48276e-26
PKIG|ENSG00000168734|protein_coding	-2.02391	5.48654	1.37401e-27	8.24861e-26
SGCA|ENSG00000108823|protein_coding	-3.56285	2.38502	1.49267e-27	8.93149e-26
GATA6|ENSG00000141448|protein_coding	-2.78773	2.91737	1.69304e-27	1.00972e-25
RYR2|ENSG00000198626|protein_coding	-3.22633	1.89425	1.79444e-27	1.06389e-25
ABCA8|ENSG00000141338|protein_coding	-3.33418	2.43019	1.79556e-27	1.06389e-25
MYOM2|ENSG00000036448|protein_coding	-2.65402	0.672041	1.87504e-27	1.10737e-25
ELANE|ENSG00000197561|protein_coding	-3.61114	-2.47432	2.23662e-27	1.31664e-25
VIT|ENSG00000205221|protein_coding	-4.55003	0.880865	2.81764e-27	1.65332e-25
NFIX|ENSG00000008441|protein_coding	-2.09612	5.47716	3.27706e-27	1.91671e-25
FILIP1L|ENSG00000168386|protein_coding	-2.53259	5.41456	4.11999e-27	2.39433e-25
ARHGEF25|ENSG00000240771|protein_coding	-2.36423	4.13398	6.2343e-27	3.58867e-25
PTGFR|ENSG00000122420|protein_coding	-3.42883	1.67361	7.48121e-27	4.29284e-25
KLF4|ENSG00000136826|protein_coding	-2.3827	5.74463	7.88754e-27	4.51177e-25
MYH3|ENSG00000109063|protein_coding	-2.99192	2.79757	1.1475e-26	6.54328e-25
AARD|ENSG00000205002|protein_coding	-4.03876	0.338884	1.20258e-26	6.81463e-25
THBS1|ENSG00000137801|protein_coding	-2.68673	8.73363	1.28417e-26	7.25438e-25
PRICKLE2|ENSG00000163637|protein_coding	-2.242	3.84973	1.68092e-26	9.46626e-25
PLCL1|ENSG00000115896|protein_coding	-2.38195	1.48241	1.71165e-26	9.60952e-25
PDLIM3|ENSG00000154553|protein_coding	-3.11363	5.69975	1.72023e-26	9.628e-25
ADAM33|ENSG00000149451|protein_coding	-3.11248	2.95891	2.09611e-26	1.16958e-24
COL19A1|ENSG00000082293|protein_coding	-4.11988	0.0742873	3.26638e-26	1.81699e-24
SPEG|ENSG00000072195|protein_coding	-3.08544	4.3085	3.91744e-26	2.17251e-24
CELF2|ENSG00000048740|protein_coding	-2.56073	3.93492	5.60064e-26	3.09652e-24
ASPA|ENSG00000108381|protein_coding	-3.23388	0.957039	5.66949e-26	3.12509e-24
SLC8A1|ENSG00000183023|protein_coding	-2.43442	3.81522	5.91088e-26	3.24831e-24
FAM189A2|ENSG00000135063|protein_coding	-2.68118	1.86927	7.47664e-26	4.08408e-24
LAMA2|ENSG00000196569|protein_coding	-2.42215	4.2592	7.54901e-26	4.11127e-24
PLCB4|ENSG00000101333|protein_coding	-2.95802	3.00508	7.64859e-26	4.15307e-24
HSPB8|ENSG00000152137|protein_coding	-3.07657	6.34839	1.31225e-25	7.06207e-24
FAM135B|ENSG00000147724|protein_coding	-4.14529	-1.92925	1.65184e-25	8.83732e-24
PARD3B|ENSG00000116117|protein_coding	-2.27855	3.05768	1.67766e-25	8.94915e-24
ASB5|ENSG00000164122|protein_coding	-4.99616	1.88782	1.70385e-25	9.0623e-24
STUM|ENSG00000203685|protein_coding	-3.79434	1.95234	1.8144e-25	9.62212e-24
TSPAN18|ENSG00000157570|protein_coding	-2.52214	4.03695	2.26098e-25	1.19556e-23
OSTN|ENSG00000188729|protein_coding	-4.97186	-1.36713	3.16066e-25	1.64933e-23
MFAP4|ENSG00000166482|protein_coding	-3.07646	6.36418	3.16446e-25	1.64933e-23
JUN|ENSG00000177606|protein_coding	-2.08135	8.10048	3.72323e-25	1.93502e-23
DDR2|ENSG00000162733|protein_coding	-2.66437	4.73031	3.76475e-25	1.95102e-23
DES|ENSG00000175084|protein_coding	-4.39389	9.56489	4.8915e-25	2.50638e-23
EBF1|ENSG00000164330|protein_coding	-2.44836	2.67753	5.00338e-25	2.55298e-23
EML1|ENSG00000066629|protein_coding	-2.33693	3.877	5.01051e-25	2.55298e-23
COL14A1|ENSG00000187955|protein_coding	-2.80068	5.62506	5.40133e-25	2.74442e-23
SAMD4A|ENSG00000020577|protein_coding	-2.24132	4.0793	5.50784e-25	2.79074e-23
CHRM2|ENSG00000181072|protein_coding	-4.28256	1.96605	6.12786e-25	3.09627e-23
ZFPM2|ENSG00000169946|protein_coding	-2.6647	2.22107	6.17863e-25	3.11328e-23
STON1-GTF2A1L|ENSG00000068781|protein_coding	-3.41229	-2.25612	6.48972e-25	3.26099e-23
LRRN4CL|ENSG00000177363|protein_coding	-2.67321	1.70136	6.74533e-25	3.3801e-23
CKMT2|ENSG00000131730|protein_coding	-2.59777	0.184945	7.64762e-25	3.82171e-23
RD3L|ENSG00000227729|protein_coding	-5.27225	-4.04441	8.36424e-25	4.15698e-23
ADCY5|ENSG00000173175|protein_coding	-3.2079	3.71226	1.01013e-24	5.00663e-23
ANKS1B|ENSG00000185046|protein_coding	-3.20074	-0.236345	1.01767e-24	5.03028e-23
WFDC1|ENSG00000103175|protein_coding	-2.50128	3.91025	1.09069e-24	5.3766e-23
WBSCR17|ENSG00000185274|protein_coding	-3.45678	2.00746	1.11899e-24	5.50122e-23
ATP1B2|ENSG00000129244|protein_coding	-2.43211	0.951684	1.33298e-24	6.53553e-23
ANGPTL7|ENSG00000171819|protein_coding	-3.97657	-0.83558	1.41118e-24	6.90037e-23
FAIM2|ENSG00000135472|protein_coding	-3.41005	1.14969	1.4173e-24	6.91173e-23
SGCD|ENSG00000170624|protein_coding	-3.16781	2.82923	1.8086e-24	8.79639e-23
SOCS3|ENSG00000184557|protein_coding	-2.30687	7.29195	2.33363e-24	1.12895e-22
MPZ|ENSG00000158887|protein_coding	-2.24178	1.34976	2.47655e-24	1.19492e-22
RERG|ENSG00000134533|protein_coding	-2.59691	2.46934	3.31861e-24	1.59697e-22
RGS22|ENSG00000132554|protein_coding	-3.10079	-1.33955	3.3672e-24	1.61608e-22
SGCG|ENSG00000102683|protein_coding	-3.84684	-1.16115	4.29059e-24	2.05384e-22
KIAA0408|ENSG00000189367|protein_coding	-3.81804	-3.06232	4.3539e-24	2.07867e-22
HAND2|ENSG00000164107|protein_coding	-3.32598	2.15521	6.5229e-24	3.08988e-22
PER1|ENSG00000179094|protein_coding	-2.03978	5.81726	6.83413e-24	3.22891e-22
TGFB1I1|ENSG00000140682|protein_coding	-2.20686	5.30861	7.65974e-24	3.6096e-22
TPRG1|ENSG00000188001|protein_coding	-2.63957	2.38836	7.68285e-24	3.61114e-22
KRT4|ENSG00000170477|protein_coding	-4.72676	8.10137	7.96776e-24	3.7354e-22
C7|ENSG00000112936|protein_coding	-3.96059	4.79605	9.1069e-24	4.25847e-22
THSD4|ENSG00000187720|protein_coding	-2.18379	4.59397	9.27727e-24	4.32701e-22
ITGA5|ENSG00000161638|protein_coding	-2.44723	7.52645	1.05195e-23	4.88136e-22
HAAO|ENSG00000162882|protein_coding	-2.21847	2.50022	1.28862e-23	5.93417e-22
FAM46B|ENSG00000158246|protein_coding	-3.04883	3.57804	1.39962e-23	6.42906e-22
ITGA9|ENSG00000144668|protein_coding	-2.20467	3.56208	1.68129e-23	7.70346e-22
HSD17B6|ENSG00000025423|protein_coding	-2.58909	2.66652	1.73964e-23	7.9463e-22
ADGRA2|ENSG00000020181|protein_coding	-2.30907	5.12059	1.74303e-23	7.9463e-22
AKAP12|ENSG00000131016|protein_coding	-2.59291	5.6881	1.83676e-23	8.35269e-22
PLA2G5|ENSG00000127472|protein_coding	-3.09266	1.28287	1.93075e-23	8.75818e-22
FBLN5|ENSG00000140092|protein_coding	-2.36828	4.69494	2.38402e-23	1.07606e-21
ITGA1|ENSG00000213949|protein_coding	-2.04706	5.64629	2.41248e-23	1.08621e-21
TBX5|ENSG00000089225|protein_coding	-2.89097	1.17421	2.5439e-23	1.14256e-21
LAMC3|ENSG00000050555|protein_coding	-2.41135	4.05687	3.79344e-23	1.69957e-21
CCDC136|ENSG00000128596|protein_coding	-2.35001	1.92507	4.30301e-23	1.92314e-21
KLK13|ENSG00000167759|protein_coding	-4.84597	2.81755	6.1532e-23	2.72992e-21
MUC22|ENSG00000261272|protein_coding	-4.93841	-0.288204	6.22518e-23	2.75513e-21
SMOC2|ENSG00000112562|protein_coding	-2.9001	5.19606	6.30409e-23	2.78329e-21
CLIC4|ENSG00000169504|protein_coding	-2.12625	7.24534	6.67744e-23	2.94099e-21
DGKB|ENSG00000136267|protein_coding	-3.84967	-0.247909	7.42725e-23	3.26332e-21
LDB3|ENSG00000122367|protein_coding	-2.74422	1.44955	9.39282e-23	4.1071e-21
DLG2|ENSG00000150672|protein_coding	-2.44554	0.853537	9.5053e-23	4.14632e-21
NCALD|ENSG00000104490|protein_coding	-2.21052	3.44095	9.95994e-23	4.33424e-21
C1QTNF9|ENSG00000240654|protein_coding	-3.47787	-2.65736	1.01225e-22	4.39445e-21
MMP27|ENSG00000137675|protein_coding	-4.09877	-3.93324	1.51636e-22	6.52069e-21
RERGL|ENSG00000111404|protein_coding	-3.40259	-0.65982	2.34206e-22	1.00005e-20
ADRB3|ENSG00000188778|protein_coding	-3.69409	-0.355932	2.45572e-22	1.04613e-20
FGF10|ENSG00000070193|protein_coding	-3.84788	-0.244149	2.93565e-22	1.24765e-20
FOXP2|ENSG00000128573|protein_coding	-2.93529	2.45165	5.0794e-22	2.14871e-20
KRT78|ENSG00000170423|protein_coding	-3.67464	2.0127	8.79852e-22	3.69619e-20
TMEM100|ENSG00000166292|protein_coding	-3.09573	0.719618	1.01776e-21	4.23641e-20
EPHA3|ENSG00000044524|protein_coding	-2.5669	3.00987	1.12678e-21	4.67946e-20
RGS5|ENSG00000143248|protein_coding	-2.3999	6.84732	1.23375e-21	5.08888e-20
TCEAL7|ENSG00000182916|protein_coding	-2.49951	0.939054	1.33541e-21	5.49571e-20
TRPC3|ENSG00000138741|protein_coding	-2.74992	-0.174981	1.40065e-21	5.75118e-20
GYS2|ENSG00000111713|protein_coding	-3.179	-2.34164	1.61313e-21	6.59391e-20
ESR1|ENSG00000091831|protein_coding	-2.84205	2.79309	1.76849e-21	7.19662e-20
LRCH2|ENSG00000130224|protein_coding	-2.52027	1.87771	1.90188e-21	7.72213e-20
GPIHBP1|ENSG00000277494|protein_coding	-2.80592	0.984801	1.90871e-21	7.73261e-20
ACOX2|ENSG00000168306|protein_coding	-2.62038	1.37239	2.07287e-21	8.34192e-20
EPHA7|ENSG00000135333|protein_coding	-3.16614	2.59935	2.36161e-21	9.48292e-20
DCHS1|ENSG00000166341|protein_coding	-2.14539	4.3974	2.42874e-21	9.70962e-20
HPSE2|ENSG00000172987|protein_coding	-3.68962	2.46938	2.95759e-21	1.17979e-19
TNNT2|ENSG00000118194|protein_coding	-2.94989	2.79344	3.21484e-21	1.27961e-19
EPHB1|ENSG00000154928|protein_coding	-2.8402	1.24685	3.32887e-21	1.3221e-19
VSTM2A|ENSG00000170419|protein_coding	-4.37331	-0.965336	3.38836e-21	1.3428e-19
AGTR1|ENSG00000144891|protein_coding	-3.30414	1.13594	3.61953e-21	1.43129e-19
ADAMTS8|ENSG00000134917|protein_coding	-3.0175	1.64799	3.81279e-21	1.50444e-19
FAT4|ENSG00000196159|protein_coding	-2.37074	2.69084	3.85409e-21	1.51744e-19
NXPH3|ENSG00000182575|protein_coding	-2.6705	2.34507	4.80277e-21	1.87473e-19
MYOT|ENSG00000120729|protein_coding	-2.58969	-0.625674	4.91171e-21	1.91315e-19
MMRN1|ENSG00000138722|protein_coding	-3.00649	1.92951	5.28867e-21	2.05119e-19
NCAM1|ENSG00000149294|protein_coding	-3.53417	3.96525	5.32284e-21	2.06005e-19
CPXM2|ENSG00000121898|protein_coding	-2.86052	4.39675	5.40469e-21	2.08729e-19
MAOB|ENSG00000069535|protein_coding	-3.1673	3.86048	5.44501e-21	2.09841e-19
CHRM3|ENSG00000133019|protein_coding	-3.13826	2.80468	5.6232e-21	2.16249e-19
IGSF10|ENSG00000152580|protein_coding	-3.53969	1.61372	5.89479e-21	2.26216e-19
MYADM|ENSG00000179820|protein_coding	-2.33525	6.70292	5.92874e-21	2.27039e-19
KIF18B|ENSG00000186185|protein_coding	2.94256	4.74883	6.84985e-21	2.61762e-19
IL6|ENSG00000136244|protein_coding	-3.45107	3.95295	7.04598e-21	2.68692e-19
LRFN5|ENSG00000165379|protein_coding	-3.21982	1.16177	8.33272e-21	3.17096e-19
HAND1|ENSG00000113196|protein_coding	-4.46213	-0.079959	9.32107e-21	3.5323e-19
DAAM2|ENSG00000146122|protein_coding	-2.20679	3.07544	9.39686e-21	3.55362e-19
TMEM220|ENSG00000187824|protein_coding	-2.06119	1.16296	1.06209e-20	3.99161e-19
PTGIS|ENSG00000124212|protein_coding	-3.32898	5.60647	1.0671e-20	4.00216e-19
PPM1L|ENSG00000163590|protein_coding	-2.01298	4.77346	1.25071e-20	4.68117e-19
BVES|ENSG00000112276|protein_coding	-2.74244	2.76212	1.25891e-20	4.70216e-19
NBEA|ENSG00000172915|protein_coding	-2.70511	2.92393	1.29813e-20	4.82882e-19
MYZAP|ENSG00000263155|protein_coding	-2.36453	3.38552	1.439e-20	5.33103e-19
LEPR|ENSG00000116678|protein_coding	-2.02891	3.11319	1.53146e-20	5.65057e-19
RNF112|ENSG00000128482|protein_coding	-2.35094	0.449906	1.61049e-20	5.93012e-19
PCP4|ENSG00000183036|protein_coding	-4.19077	4.29709	1.66954e-20	6.13513e-19
XPNPEP2|ENSG00000122121|protein_coding	-3.64755	1.01813	1.75824e-20	6.44806e-19
GATA5|ENSG00000130700|protein_coding	-3.76126	0.964389	1.83445e-20	6.71401e-19
FGF2|ENSG00000138685|protein_coding	-2.696	2.60299	2.7518e-20	9.97117e-19
RHCG|ENSG00000140519|protein_coding	-3.93105	6.59969	2.99846e-20	1.08218e-18
ABCC9|ENSG00000069431|protein_coding	-2.44467	2.5458	3.28805e-20	1.18435e-18
A2M|ENSG00000175899|protein_coding	-2.20152	9.065	3.459e-20	1.24101e-18
RUNX1T1|ENSG00000079102|protein_coding	-2.57179	1.65059	4.23869e-20	1.51477e-18
ANK2|ENSG00000145362|protein_coding	-2.93338	2.93792	4.425e-20	1.57825e-18
STAB2|ENSG00000136011|protein_coding	-2.64692	-1.1493	5.08835e-20	1.80423e-18
OLFML1|ENSG00000183801|protein_coding	-2.19143	2.49026	5.77717e-20	2.04449e-18
LRRK2|ENSG00000188906|protein_coding	-2.36772	2.25497	7.20933e-20	2.54636e-18
ENDOU|ENSG00000111405|protein_coding	-3.5421	0.509828	7.77057e-20	2.73398e-18
ASTL|ENSG00000188886|protein_coding	-3.0313	-0.605163	8.04887e-20	2.82643e-18
CDK1|ENSG00000170312|protein_coding	2.40255	5.88882	9.0887e-20	3.18542e-18
HJURP|ENSG00000123485|protein_coding	2.59251	4.63485	9.86841e-20	3.45205e-18
RXRG|ENSG00000143171|protein_coding	-3.43818	-1.65627	1.00193e-19	3.49809e-18
ANXA6|ENSG00000197043|protein_coding	-2.23975	6.73243	1.2101e-19	4.20071e-18
KCNQ4|ENSG00000117013|protein_coding	-2.50686	1.29753	1.25446e-19	4.33816e-18
XRCC2|ENSG00000196584|protein_coding	2.47192	3.12115	1.28529e-19	4.43631e-18
CLDN5|ENSG00000184113|protein_coding	-2.38991	3.99151	1.36137e-19	4.69004e-18
SPRR3|ENSG00000163209|protein_coding	-3.68223	6.88255	1.61074e-19	5.51778e-18
EME1|ENSG00000154920|protein_coding	2.67595	2.63632	1.62994e-19	5.57306e-18
BTG2|ENSG00000159388|protein_coding	-2.13379	8.36089	1.98319e-19	6.74285e-18
CAP2|ENSG00000112186|protein_coding	-2.14758	3.38712	2.14126e-19	7.26672e-18
UHRF1|ENSG00000276043|protein_coding	2.52623	4.79542	2.40037e-19	8.13086e-18
PELI2|ENSG00000139946|protein_coding	-2.22844	3.19191	2.44858e-19	8.27874e-18
CYBRD1|ENSG00000071967|protein_coding	-2.17258	5.87257	2.6164e-19	8.82973e-18
AURKA|ENSG00000087586|protein_coding	2.45715	5.10956	2.72671e-19	9.18497e-18
CNFN|ENSG00000105427|protein_coding	-3.12173	4.42518	2.78768e-19	9.373e-18
GDF10|ENSG00000266524|protein_coding	-3.39484	-1.58688	2.92961e-19	9.83202e-18
KCND3|ENSG00000171385|protein_coding	-2.74437	2.90047	3.29936e-19	1.10526e-17
CCL14|ENSG00000276409|protein_coding	-3.13881	0.254416	3.7531e-19	1.25264e-17
TROAP|ENSG00000135451|protein_coding	2.7243	4.92472	3.86308e-19	1.28463e-17
ROR1|ENSG00000185483|protein_coding	-2.58395	1.79196	3.97565e-19	1.31965e-17
MKX|ENSG00000150051|protein_coding	-3.12218	0.710022	4.52615e-19	1.49692e-17
GTSE1|ENSG00000075218|protein_coding	2.48046	4.31389	4.95989e-19	1.63739e-17
HIPK4|ENSG00000160396|protein_coding	-2.07087	-1.81301	5.69987e-19	1.87488e-17
IL13|ENSG00000169194|protein_coding	-3.10652	-2.90708	5.94593e-19	1.95228e-17
SOX5|ENSG00000134532|protein_coding	-2.25489	0.354016	6.10729e-19	1.99446e-17
SCN7A|ENSG00000136546|protein_coding	-3.70446	0.907182	6.30552e-19	2.05551e-17
DUSP5|ENSG00000138166|protein_coding	-2.18469	6.59534	7.26538e-19	2.36364e-17
GPBAR1|ENSG00000179921|protein_coding	-2.21629	0.716168	7.27673e-19	2.36364e-17
CPNE6|ENSG00000100884|protein_coding	-3.59994	-1.18113	7.60432e-19	2.46564e-17
NDNF|ENSG00000173376|protein_coding	-2.95748	1.36902	8.14019e-19	2.6347e-17
GFRA1|ENSG00000151892|protein_coding	-3.14945	2.03089	8.59321e-19	2.77146e-17
KIF2C|ENSG00000142945|protein_coding	2.44283	5.59134	9.38737e-19	3.02223e-17
KLF17|ENSG00000171872|protein_coding	-3.61685	-1.48418	1.2317e-18	3.95144e-17
SLIT2|ENSG00000145147|protein_coding	-2.72637	3.08061	1.49603e-18	4.78256e-17
SYNC|ENSG00000162520|protein_coding	-2.42858	1.20562	1.5793e-18	5.03989e-17
ZWINT|ENSG00000122952|protein_coding	2.29658	5.67591	1.74745e-18	5.53765e-17
CACNB4|ENSG00000182389|protein_coding	-2.7241	1.47323	1.75569e-18	5.5541e-17
KLHL10|ENSG00000161594|protein_coding	-2.13656	-2.85415	2.06499e-18	6.49865e-17
STIL|ENSG00000123473|protein_coding	2.27444	4.10067	2.10525e-18	6.61389e-17
EBF2|ENSG00000221818|protein_coding	-2.49221	0.0593308	2.34542e-18	7.35573e-17
BCHE|ENSG00000114200|protein_coding	-3.22257	1.86071	2.61332e-18	8.16775e-17
NLGN1|ENSG00000169760|protein_coding	-2.93931	0.659655	3.14579e-18	9.79826e-17
SCN4B|ENSG00000177098|protein_coding	-2.21253	1.85774	3.29931e-18	1.02589e-16
LGI4|ENSG00000153902|protein_coding	-2.14413	2.32766	3.34785e-18	1.03743e-16
CDCA8|ENSG00000134690|protein_coding	2.42184	5.04375	3.36628e-18	1.04137e-16
TTLL7|ENSG00000137941|protein_coding	-2.19961	3.2349	3.43155e-18	1.05796e-16
ADCYAP1R1|ENSG00000078549|protein_coding	-2.87913	-0.581189	4.04454e-18	1.23856e-16
FANCA|ENSG00000187741|protein_coding	2.17014	4.52546	4.09354e-18	1.25145e-16
HMGB3|ENSG00000029993|protein_coding	2.05751	6.71259	4.38474e-18	1.33823e-16
ABCB5|ENSG00000004846|protein_coding	-3.57486	-2.00145	4.53134e-18	1.38066e-16
TMEM35A|ENSG00000126950|protein_coding	-3.2216	1.75852	4.7813e-18	1.45195e-16
ENPP6|ENSG00000164303|protein_coding	-2.73271	-0.614059	5.06912e-18	1.53423e-16
C16orf45|ENSG00000166780|protein_coding	-2.04407	3.88533	5.82709e-18	1.76071e-16
PTH1R|ENSG00000160801|protein_coding	-2.33506	0.583458	6.05088e-18	1.8253e-16
UBE2C|ENSG00000175063|protein_coding	2.69547	6.42938	6.61936e-18	1.99348e-16
C1QTNF2|ENSG00000145861|protein_coding	-2.09637	0.693626	6.65858e-18	2.00198e-16
TBX4|ENSG00000121075|protein_coding	-2.9694	1.75824	7.74986e-18	2.32624e-16
SCUBE1|ENSG00000159307|protein_coding	-2.50577	1.12023	9.64406e-18	2.88529e-16
BDKRB1|ENSG00000100739|protein_coding	-2.49329	1.73707	9.86599e-18	2.94684e-16
XKR4|ENSG00000206579|protein_coding	-3.54624	-1.11147	9.9774e-18	2.97523e-16
RASGRP2|ENSG00000068831|protein_coding	-2.32847	2.73767	1.05685e-17	3.14118e-16
MAPT|ENSG00000186868|protein_coding	-2.60366	2.41039	1.08625e-17	3.2233e-16
C21orf58|ENSG00000160298|protein_coding	2.56164	3.67518	1.12036e-17	3.31372e-16
GALNT15|ENSG00000131386|protein_coding	-2.65438	2.30839	1.12369e-17	3.31817e-16
ACKR1|ENSG00000213088|protein_coding	-3.0666	4.44217	1.4783e-17	4.34416e-16
KIAA1462|ENSG00000165757|protein_coding	-2.01265	5.1335	1.59208e-17	4.66345e-16
AL163636.2|ENSG00000259171|protein_coding	-2.32847	-3.02214	1.60188e-17	4.68459e-16
DCN|ENSG00000011465|protein_coding	-2.55844	8.35819	1.60508e-17	4.68642e-16
SYPL2|ENSG00000143028|protein_coding	-2.53077	0.550943	1.86504e-17	5.40208e-16
BMP5|ENSG00000112175|protein_coding	-3.28305	1.72762	2.25376e-17	6.50728e-16
CD300LG|ENSG00000161649|protein_coding	-3.37556	-1.24013	2.29902e-17	6.62745e-16
PDZD4|ENSG00000067840|protein_coding	-2.6385	2.03178	2.38769e-17	6.87216e-16
ADGRB3|ENSG00000135298|protein_coding	-3.17162	0.0533977	2.52444e-17	7.24284e-16
SPAG5|ENSG00000076382|protein_coding	2.19217	5.74704	2.63019e-17	7.53437e-16
DGKG|ENSG00000058866|protein_coding	-2.40997	1.96496	2.97502e-17	8.49539e-16
PRIMA1|ENSG00000175785|protein_coding	-3.11545	1.04542	3.09008e-17	8.81012e-16
PRRG3|ENSG00000130032|protein_coding	-2.82057	-0.353817	3.10101e-17	8.82743e-16
TNFAIP8L3|ENSG00000183578|protein_coding	-2.419	2.2542	3.62786e-17	1.0295e-15
PRKAA2|ENSG00000162409|protein_coding	-2.63404	1.9969	4.65144e-17	1.31178e-15
POLQ|ENSG00000051341|protein_coding	2.44236	3.87094	4.91538e-17	1.3798e-15
ACER1|ENSG00000167769|protein_coding	-3.37498	-2.4767	5.65549e-17	1.58024e-15
RBM24|ENSG00000112183|protein_coding	-2.96112	1.06921	6.93021e-17	1.92459e-15
DPT|ENSG00000143196|protein_coding	-3.37448	4.00983	7.7757e-17	2.14954e-15
MASP1|ENSG00000127241|protein_coding	-2.78342	1.25523	8.12612e-17	2.23961e-15
TSPAN2|ENSG00000134198|protein_coding	-2.37097	3.71157	8.34751e-17	2.29715e-15
RAD54L|ENSG00000085999|protein_coding	2.36312	3.63498	8.39027e-17	2.30542e-15
HIF3A|ENSG00000124440|protein_coding	-3.09022	2.38759	8.76591e-17	2.40501e-15
TRIM63|ENSG00000158022|protein_coding	-3.25162	0.358091	1.05815e-16	2.88457e-15
TGFBR3|ENSG00000069702|protein_coding	-2.06943	5.62604	1.05931e-16	2.88457e-15
BDKRB2|ENSG00000168398|protein_coding	-2.01826	4.35899	1.10087e-16	2.97988e-15
GINS1|ENSG00000101003|protein_coding	2.10541	4.77621	1.20148e-16	3.24739e-15
PPP1R1A|ENSG00000135447|protein_coding	-3.21222	0.635991	1.44658e-16	3.88676e-15
RBMS3|ENSG00000144642|protein_coding	-2.14159	3.07673	1.44944e-16	3.8887e-15
ABRA|ENSG00000174429|protein_coding	-2.6625	-2.66394	1.46995e-16	3.93212e-15
CCDC80|ENSG00000091986|protein_coding	-2.6154	6.70857	1.55948e-16	4.16549e-15
CYP2A6|ENSG00000255974|protein_coding	-3.79711	-0.421607	1.57878e-16	4.21085e-15
DCHS2|ENSG00000197410|protein_coding	-3.05091	-0.417199	1.65314e-16	4.39802e-15
TMPRSS11A|ENSG00000187054|protein_coding	-4.05682	2.44775	1.65379e-16	4.39802e-15
ESM1|ENSG00000164283|protein_coding	4.59775	3.94747	1.69687e-16	4.50599e-15
ASF1B|ENSG00000105011|protein_coding	2.1659	5.27532	1.718e-16	4.54883e-15
HSPB2|ENSG00000170276|protein_coding	-2.22971	-0.217496	1.82579e-16	4.82018e-15
SKA3|ENSG00000165480|protein_coding	2.21707	3.92999	1.98277e-16	5.21948e-15
ANGPTL1|ENSG00000116194|protein_coding	-3.0576	2.17598	2.23236e-16	5.85956e-15
KIF4A|ENSG00000090889|protein_coding	2.38174	5.01042	2.34891e-16	6.13008e-15
CRISPLD2|ENSG00000103196|protein_coding	-2.09362	6.17831	2.4653e-16	6.42462e-15
DPYSL3|ENSG00000113657|protein_coding	-2.3015	7.16432	2.47755e-16	6.44181e-15
RASL11A|ENSG00000122035|protein_coding	-2.12904	2.98295	2.47898e-16	6.44181e-15
EGR2|ENSG00000122877|protein_coding	-2.2803	3.52898	2.68458e-16	6.96611e-15
CDCA3|ENSG00000111665|protein_coding	2.24385	4.77085	2.74544e-16	7.11389e-15
BIN1|ENSG00000136717|protein_coding	-2.09309	5.10778	2.79827e-16	7.23019e-15
APBB1|ENSG00000166313|protein_coding	-2.00878	3.83235	3.06773e-16	7.90396e-15
DUSP2|ENSG00000158050|protein_coding	-2.49461	5.59937	3.20512e-16	8.24628e-15
CENPA|ENSG00000115163|protein_coding	2.70524	3.56658	3.48794e-16	8.936e-15
RECQL4|ENSG00000160957|protein_coding	2.19431	5.63582	3.82745e-16	9.76455e-15
CDC6|ENSG00000094804|protein_coding	2.10594	5.29732	4.06986e-16	1.03539e-14
PLIN4|ENSG00000167676|protein_coding	-2.47729	5.25108	4.20216e-16	1.0673e-14
SMPX|ENSG00000091482|protein_coding	-3.24858	-0.688502	4.67498e-16	1.18108e-14
ABCD2|ENSG00000173208|protein_coding	-2.48257	-0.316402	4.91231e-16	1.23932e-14
FAM72D|ENSG00000215784|protein_coding	2.80021	0.617654	5.16133e-16	1.29854e-14
INMT|ENSG00000241644|protein_coding	-2.11025	2.27869	5.56441e-16	1.39417e-14
FHL5|ENSG00000112214|protein_coding	-2.30076	0.0364338	6.15522e-16	1.53165e-14
SLC24A3|ENSG00000185052|protein_coding	-2.27653	3.42903	7.13576e-16	1.76598e-14
MTFR2|ENSG00000146410|protein_coding	2.14087	2.84088	7.66504e-16	1.88926e-14
C8orf88|ENSG00000253250|protein_coding	-2.61563	0.754028	8.31895e-16	2.03937e-14
DYNC1I1|ENSG00000158560|protein_coding	-2.30304	3.0401	8.93013e-16	2.17747e-14
PHYHIP|ENSG00000168490|protein_coding	-2.61688	2.42282	9.04263e-16	2.20195e-14
GREM2|ENSG00000180875|protein_coding	-3.03546	1.16291	9.69886e-16	2.34917e-14
ORC6|ENSG00000091651|protein_coding	2.19455	4.0399	1.33691e-15	3.2156e-14
NUF2|ENSG00000143228|protein_coding	2.64947	4.58967	1.33821e-15	3.2156e-14
PFKFB4|ENSG00000114268|protein_coding	2.45704	4.46149	1.34225e-15	3.22104e-14
HMGCLL1|ENSG00000146151|protein_coding	-2.98233	-1.65318	1.43965e-15	3.43664e-14
TTK|ENSG00000112742|protein_coding	2.33878	4.40252	1.69579e-15	4.02694e-14
NEK2|ENSG00000117650|protein_coding	2.38736	4.41206	1.87026e-15	4.41246e-14
ARSF|ENSG00000062096|protein_coding	-3.37762	-1.5206	2.07705e-15	4.88765e-14
MTTP|ENSG00000138823|protein_coding	-2.76451	-1.09163	2.15896e-15	5.07385e-14
RGN|ENSG00000130988|protein_coding	-2.49498	0.663488	2.38352e-15	5.59434e-14
LINC00694|ENSG00000225873|protein_coding	-2.62197	-2.66003	2.5558e-15	5.99098e-14
RND1|ENSG00000172602|protein_coding	-2.00731	2.37891	2.62374e-15	6.13444e-14
LONRF2|ENSG00000170500|protein_coding	-2.96722	2.34722	2.67934e-15	6.24036e-14
GPM6A|ENSG00000150625|protein_coding	-2.95183	-0.496546	2.90798e-15	6.72978e-14
BOC|ENSG00000144857|protein_coding	-2.42896	3.72941	3.02116e-15	6.96592e-14
MGARP|ENSG00000137463|protein_coding	-2.23403	-1.66727	3.0215e-15	6.96592e-14
SLC51B|ENSG00000186198|protein_coding	-2.27944	-1.38362	3.22521e-15	7.41677e-14
SGO1|ENSG00000129810|protein_coding	2.37704	3.33778	3.29786e-15	7.57424e-14
LMCD1|ENSG00000071282|protein_coding	-2.02457	5.39293	3.91157e-15	8.94986e-14
TPX2|ENSG00000088325|protein_coding	2.48316	6.85478	4.17036e-15	9.51805e-14
AKAP2|ENSG00000241978|protein_coding	-2.55297	-1.27948	4.40305e-15	1.00114e-13
NOVA1|ENSG00000139910|protein_coding	-2.62386	1.12463	4.49532e-15	1.02085e-13
CDON|ENSG00000064309|protein_coding	-2.1486	2.44187	5.44623e-15	1.2276e-13
PODN|ENSG00000174348|protein_coding	-2.33041	5.07208	5.51046e-15	1.24053e-13
GNAZ|ENSG00000128266|protein_coding	-2.40075	2.02163	5.74767e-15	1.28915e-13
C2CD4B|ENSG00000205502|protein_coding	-2.47272	1.33908	6.5141e-15	1.45926e-13
CCNB2|ENSG00000157456|protein_coding	2.13016	5.42199	6.60568e-15	1.47613e-13
CDC25C|ENSG00000158402|protein_coding	2.21432	2.99832	6.69418e-15	1.49407e-13
ADRA1D|ENSG00000171873|protein_coding	-2.65305	-0.815381	6.72378e-15	1.49884e-13
NCAPH|ENSG00000121152|protein_coding	2.25839	4.57926	7.12698e-15	1.58678e-13
SPINK7|ENSG00000145879|protein_coding	-3.86468	0.692635	7.34096e-15	1.62844e-13
DPCR1|ENSG00000168631|protein_coding	-3.79243	-0.877269	7.86439e-15	1.74243e-13
ADCYAP1|ENSG00000141433|protein_coding	-2.77282	0.293139	9.29535e-15	2.04948e-13
NKX6-2|ENSG00000148826|protein_coding	-2.90888	-3.79787	9.44162e-15	2.07921e-13
BNC2|ENSG00000173068|protein_coding	-2.40186	3.03271	9.50651e-15	2.09097e-13
CCDC27|ENSG00000162592|protein_coding	-2.89887	-3.68726	1.19005e-14	2.59245e-13
KLK12|ENSG00000186474|protein_coding	-4.48139	1.18167	1.19297e-14	2.59571e-13
CDC45|ENSG00000093009|protein_coding	2.25273	4.47965	1.33288e-14	2.89321e-13
FAM72B|ENSG00000188610|protein_coding	2.65831	1.25614	1.41003e-14	3.05702e-13
PLK1|ENSG00000166851|protein_coding	2.31742	5.73319	1.49284e-14	3.23271e-13
MATN2|ENSG00000132561|protein_coding	-2.21288	5.72356	1.53373e-14	3.31731e-13
CNTN1|ENSG00000018236|protein_coding	-3.03509	4.20371	1.55304e-14	3.35509e-13
C16orf59|ENSG00000162062|protein_coding	2.17441	3.39317	1.56856e-14	3.3846e-13
CXCR2|ENSG00000180871|protein_coding	-2.46692	1.51299	1.58742e-14	3.42122e-13
AC083902.2|ENSG00000248713|protein_coding	-3.41926	-0.858823	1.65559e-14	3.55971e-13
ALKAL2|ENSG00000189292|protein_coding	-2.25486	-1.0619	1.68563e-14	3.61576e-13
IQGAP3|ENSG00000183856|protein_coding	2.36749	5.50277	1.794e-14	3.82118e-13
CDC20|ENSG00000117399|protein_coding	2.50374	6.41936	1.80377e-14	3.8375e-13
KCNN2|ENSG00000080709|protein_coding	-2.2352	0.333048	1.84343e-14	3.91728e-13
KIFC1|ENSG00000237649|protein_coding	2.13164	5.62613	1.91996e-14	4.07515e-13
CACNA2D1|ENSG00000153956|protein_coding	-2.32454	3.43264	2.07421e-14	4.3872e-13
TPSAB1|ENSG00000172236|protein_coding	-2.39102	3.30501	2.23071e-14	4.70727e-13
GHR|ENSG00000112964|protein_coding	-2.36101	1.62841	2.28622e-14	4.81882e-13
DEPDC1B|ENSG00000035499|protein_coding	2.27829	3.6125	2.31718e-14	4.87277e-13
ORC1|ENSG00000085840|protein_coding	2.19682	3.49113	2.44179e-14	5.12889e-13
PMP2|ENSG00000147588|protein_coding	-3.38555	-1.23195	2.5591e-14	5.35059e-13
TSHZ3|ENSG00000121297|protein_coding	-2.01121	3.52001	2.68139e-14	5.59982e-13
NHSL2|ENSG00000204131|protein_coding	-2.31848	0.116541	2.78887e-14	5.81762e-13
CKB|ENSG00000166165|protein_coding	-2.26134	6.79528	2.83113e-14	5.89225e-13
NRXN1|ENSG00000179915|protein_coding	-3.52954	0.203481	2.8608e-14	5.9472e-13
SKA1|ENSG00000154839|protein_coding	2.19362	3.85311	3.28113e-14	6.80545e-13
ZNF695|ENSG00000197472|protein_coding	2.67447	1.04359	3.97956e-14	8.17946e-13
GCSAML|ENSG00000169224|protein_coding	-2.41295	-1.74375	4.1996e-14	8.62197e-13
ITGB3|ENSG00000259207|protein_coding	-2.2838	1.31963	4.40424e-14	9.00148e-13
FAM72A|ENSG00000196550|protein_coding	2.19176	0.860052	4.49418e-14	9.17499e-13
CDT1|ENSG00000167513|protein_coding	2.19755	5.22984	4.7666e-14	9.72023e-13
BUB1B|ENSG00000156970|protein_coding	2.11606	4.63349	5.05077e-14	1.02537e-12
GFRA2|ENSG00000168546|protein_coding	-2.26119	0.344208	5.1822e-14	1.04854e-12
LBX2|ENSG00000179528|protein_coding	2.38968	0.953695	5.28347e-14	1.06785e-12
FBLN2|ENSG00000163520|protein_coding	-2.24553	6.20056	5.30347e-14	1.0707e-12
MS4A2|ENSG00000149534|protein_coding	-2.30018	0.576061	5.36853e-14	1.08144e-12
CCDC150|ENSG00000144395|protein_coding	2.29741	1.84617	5.80683e-14	1.16585e-12
PIF1|ENSG00000140451|protein_coding	2.0158	3.34997	5.9003e-14	1.1825e-12
CILP|ENSG00000138615|protein_coding	-3.10253	4.60272	5.90277e-14	1.1825e-12
GAS7|ENSG00000007237|protein_coding	-2.10325	4.43442	6.25104e-14	1.24815e-12
TMEM132A|ENSG00000006118|protein_coding	2.28908	6.47893	7.03372e-14	1.39829e-12
ANO5|ENSG00000171714|protein_coding	-2.48628	1.36216	7.10452e-14	1.41082e-12
LIFR|ENSG00000113594|protein_coding	-2.07281	4.10937	7.41005e-14	1.46669e-12
SRPX|ENSG00000101955|protein_coding	-2.37818	4.24833	7.54734e-14	1.49224e-12
CCNB1|ENSG00000134057|protein_coding	2.0662	6.22102	7.79975e-14	1.53713e-12
MYL3|ENSG00000160808|protein_coding	-2.45643	-1.94134	8.3553e-14	1.63951e-12
RNF222|ENSG00000189051|protein_coding	-2.69583	-0.346748	8.55143e-14	1.67619e-12
FANCB|ENSG00000181544|protein_coding	2.01039	1.33804	9.54758e-14	1.86142e-12
RAC3|ENSG00000169750|protein_coding	2.83605	3.97703	9.83795e-14	1.91598e-12
AUNIP|ENSG00000127423|protein_coding	2.12718	2.88061	1.01406e-13	1.9686e-12
CENPK|ENSG00000123219|protein_coding	2.04842	3.36893	1.02668e-13	1.99098e-12
ACTA1|ENSG00000143632|protein_coding	-2.19079	0.0261779	1.06534e-13	2.06373e-12
SPON1|ENSG00000262655|protein_coding	-2.34896	5.18951	1.0871e-13	2.10141e-12
TUB|ENSG00000166402|protein_coding	-2.04808	2.51086	1.10422e-13	2.13225e-12
BRIP1|ENSG00000136492|protein_coding	2.12008	3.64455	1.12305e-13	2.1663e-12
AURKB|ENSG00000178999|protein_coding	2.26597	5.14983	1.18465e-13	2.27548e-12
KIF15|ENSG00000163808|protein_coding	2.09361	4.04426	1.22106e-13	2.34293e-12
IER5L|ENSG00000188483|protein_coding	2.1428	4.88781	1.25596e-13	2.40737e-12
PKDCC|ENSG00000162878|protein_coding	-2.63946	3.57167	1.27923e-13	2.44938e-12
SERTM1|ENSG00000180440|protein_coding	-3.83845	-2.53373	1.30574e-13	2.49752e-12
TCEAL2|ENSG00000184905|protein_coding	-3.21327	0.862127	1.63109e-13	3.10676e-12
MMP11|ENSG00000099953|protein_coding	5.48188	7.48334	1.68792e-13	3.20828e-12
CSF3|ENSG00000108342|protein_coding	-3.41244	3.50329	1.84142e-13	3.48547e-12
LYVE1|ENSG00000133800|protein_coding	-2.61394	3.04903	1.85877e-13	3.51466e-12
TSLP|ENSG00000145777|protein_coding	-2.09705	1.14437	2.16983e-13	4.07374e-12
PAQR4|ENSG00000162073|protein_coding	2.20943	4.14113	2.33513e-13	4.37898e-12
TCF24|ENSG00000261787|protein_coding	3.44206	-0.969763	2.39059e-13	4.47835e-12
MELK|ENSG00000165304|protein_coding	2.47127	4.95366	2.45185e-13	4.58368e-12
FAM72C|ENSG00000263513|protein_coding	2.74263	0.190029	2.49775e-13	4.66468e-12
PRKCB|ENSG00000166501|protein_coding	-2.20581	3.38984	2.71802e-13	5.05013e-12
CNTN4|ENSG00000144619|protein_coding	-2.09557	1.08459	2.95314e-13	5.47581e-12
TK1|ENSG00000167900|protein_coding	2.09359	6.63352	2.99074e-13	5.53987e-12
GYPC|ENSG00000136732|protein_coding	-2.01885	4.01505	3.13742e-13	5.788e-12
MEOX1|ENSG00000005102|protein_coding	-2.26513	1.54446	3.17732e-13	5.85395e-12
KLRB1|ENSG00000111796|protein_coding	-2.00695	1.08276	3.1796e-13	5.85395e-12
EXO1|ENSG00000174371|protein_coding	2.28703	3.75112	3.26282e-13	5.98293e-12
SAPCD2|ENSG00000186193|protein_coding	2.56071	5.02347	3.33304e-13	6.10555e-12
FAXC|ENSG00000146267|protein_coding	-2.01765	2.31321	3.93526e-13	7.12263e-12
PABPC5|ENSG00000174740|protein_coding	-2.1852	-0.819419	4.13214e-13	7.46412e-12
RTL5|ENSG00000242732|protein_coding	-2.02455	2.44678	4.74516e-13	8.53754e-12
NCAPG|ENSG00000109805|protein_coding	2.12312	4.6463	4.75679e-13	8.55e-12
MYOZ2|ENSG00000172399|protein_coding	-2.56913	-3.00993	4.79637e-13	8.60413e-12
HDC|ENSG00000140287|protein_coding	-2.27568	0.745591	4.80698e-13	8.61467e-12
SCN2B|ENSG00000149575|protein_coding	-2.86379	-1.31581	5.25863e-13	9.35954e-12
CENPI|ENSG00000102384|protein_coding	2.00301	2.93711	5.77189e-13	1.0243e-11
HAS1|ENSG00000105509|protein_coding	-3.05815	1.70115	5.84471e-13	1.03621e-11
OIP5|ENSG00000104147|protein_coding	2.03592	2.18592	6.37508e-13	1.12585e-11
GPR17|ENSG00000144230|protein_coding	-2.25855	-1.51101	6.90585e-13	1.21722e-11
KIF18A|ENSG00000121621|protein_coding	2.18076	3.22338	7.66169e-13	1.34264e-11
CKAP2L|ENSG00000169607|protein_coding	2.28417	4.20974	8.09212e-13	1.41417e-11
HTR1B|ENSG00000135312|protein_coding	-2.56209	-1.57937	8.12646e-13	1.41726e-11
KCNK3|ENSG00000171303|protein_coding	-2.61803	2.15279	8.27426e-13	1.44166e-11
PRSS27|ENSG00000172382|protein_coding	-2.19372	3.6487	8.37939e-13	1.45858e-11
PRR11|ENSG00000068489|protein_coding	2.07495	4.8241	9.20587e-13	1.59938e-11
C20orf144|ENSG00000149609|protein_coding	2.1575	-1.0346	9.45523e-13	1.63801e-11
KIF20A|ENSG00000112984|protein_coding	2.09517	5.34047	9.73284e-13	1.6813e-11
MYRIP|ENSG00000170011|protein_coding	-2.35019	0.172376	9.81882e-13	1.69293e-11
HHIP|ENSG00000164161|protein_coding	-2.72554	1.78763	1.02104e-12	1.75878e-11
CRLF2|ENSG00000205755|protein_coding	-2.23905	-2.17717	1.09819e-12	1.88099e-11
HMMR|ENSG00000072571|protein_coding	2.14325	4.39206	1.14276e-12	1.95364e-11
PTGS2|ENSG00000073756|protein_coding	-2.30641	6.47492	1.30375e-12	2.21223e-11
MKI67|ENSG00000148773|protein_coding	2.08606	7.03295	1.31653e-12	2.23184e-11
CDCA2|ENSG00000184661|protein_coding	2.17193	3.43828	1.33089e-12	2.25302e-11
HIST3H2A|ENSG00000181218|protein_coding	2.52194	4.30226	1.35535e-12	2.28912e-11
ZNF670-ZNF695|ENSG00000135747|protein_coding	2.45346	-1.27706	1.38984e-12	2.34086e-11
COL10A1|ENSG00000123500|protein_coding	6.89895	4.63938	1.44728e-12	2.43535e-11
RDM1|ENSG00000278023|protein_coding	3.04048	1.45591	1.54034e-12	2.58476e-11
CMA1|ENSG00000092009|protein_coding	-3.20035	0.102287	1.80768e-12	3.0139e-11
CTSG|ENSG00000100448|protein_coding	-2.89055	1.67682	1.87337e-12	3.11486e-11
SHISA6|ENSG00000188803|protein_coding	-2.77274	-0.281098	2.17868e-12	3.60275e-11
FGFR1|ENSG00000077782|protein_coding	-2.04192	5.71232	2.22813e-12	3.67783e-11
SFRP1|ENSG00000104332|protein_coding	-2.75719	4.22918	2.3166e-12	3.81347e-11
TOP2A|ENSG00000131747|protein_coding	2.1548	7.50302	2.35485e-12	3.87295e-11
PYCR1|ENSG00000183010|protein_coding	2.78917	5.88031	2.58196e-12	4.23879e-11
ASPM|ENSG00000066279|protein_coding	2.34185	5.04247	3.17673e-12	5.19647e-11
TSACC|ENSG00000163467|protein_coding	2.09642	-0.387933	3.33409e-12	5.4392e-11
KIAA1210|ENSG00000250423|protein_coding	-2.8549	-2.0779	3.5432e-12	5.77516e-11
NDC80|ENSG00000080986|protein_coding	2.0029	4.68509	3.73594e-12	6.0635e-11
ERCC6L|ENSG00000186871|protein_coding	2.07949	2.98852	3.73896e-12	6.0635e-11
CHD5|ENSG00000116254|protein_coding	-2.43455	-0.874584	3.7401e-12	6.0635e-11
LIPI|ENSG00000188992|protein_coding	-2.27498	-2.75782	3.99078e-12	6.4412e-11
TACR1|ENSG00000115353|protein_coding	-2.311	0.513705	4.09594e-12	6.60506e-11
TMEM108|ENSG00000144868|protein_coding	-2.39467	1.78141	4.26758e-12	6.86967e-11
FAM180A|ENSG00000189320|protein_coding	-2.52999	0.140517	4.57033e-12	7.3053e-11
CHRDL1|ENSG00000101938|protein_coding	-3.14951	2.96593	4.94282e-12	7.8524e-11
MCM10|ENSG00000065328|protein_coding	2.18614	4.05321	5.61398e-12	8.8414e-11
DLGAP5|ENSG00000126787|protein_coding	2.13202	4.75224	6.20502e-12	9.7385e-11
SNTG2|ENSG00000172554|protein_coding	-2.51868	-2.32261	6.37969e-12	9.99539e-11
EPHA6|ENSG00000080224|protein_coding	-2.74027	-0.843337	6.53198e-12	1.02252e-10
KLHL13|ENSG00000003096|protein_coding	-2.10215	2.40838	7.24671e-12	1.12954e-10
CPA3|ENSG00000163751|protein_coding	-2.27318	3.18983	7.61283e-12	1.18458e-10
LCN6|ENSG00000267206|protein_coding	-2.83202	-1.75975	7.87462e-12	1.22322e-10
FOXM1|ENSG00000111206|protein_coding	2.17539	5.95008	8.91341e-12	1.37636e-10
PABPC1L|ENSG00000101104|protein_coding	2.41215	5.6166	9.21513e-12	1.42054e-10
LMX1A|ENSG00000162761|protein_coding	-3.42527	-3.35171	9.7305e-12	1.49491e-10
SEMA3E|ENSG00000170381|protein_coding	-2.33236	2.05311	9.7736e-12	1.50027e-10
OMD|ENSG00000127083|protein_coding	-2.90952	0.818145	1.02289e-11	1.56751e-10
CYP27B1|ENSG00000111012|protein_coding	2.48846	2.44112	1.08613e-11	1.66022e-10
GPRIN1|ENSG00000169258|protein_coding	2.80137	3.38524	1.1023e-11	1.68212e-10
CDCA5|ENSG00000146670|protein_coding	2.01334	5.42075	1.15855e-11	1.76647e-10
MEDAG|ENSG00000102802|protein_coding	-2.2777	3.40369	1.22301e-11	1.85387e-10
NTF3|ENSG00000185652|protein_coding	-2.2891	0.14423	1.2257e-11	1.85642e-10
NAGS|ENSG00000161653|protein_coding	2.24012	2.21846	1.24733e-11	1.88602e-10
TRIP13|ENSG00000071539|protein_coding	2.19029	5.03135	1.27992e-11	1.93049e-10
HIST1H2AD|ENSG00000196866|protein_coding	4.5285	0.567499	1.50998e-11	2.26435e-10
C1QTNF6|ENSG00000133466|protein_coding	2.59654	5.93518	1.51456e-11	2.26935e-10
OLFM1|ENSG00000130558|protein_coding	-2.21768	2.51932	1.5715e-11	2.34692e-10
CCNE1|ENSG00000105173|protein_coding	2.30528	4.81944	1.59169e-11	2.37124e-10
TMEM249|ENSG00000261587|protein_coding	2.95836	-1.71301	1.59823e-11	2.37903e-10
MYBL2|ENSG00000101057|protein_coding	2.51906	6.72506	1.65212e-11	2.45323e-10
DCLK1|ENSG00000133083|protein_coding	-2.33758	2.50452	1.74435e-11	2.57756e-10
CLEC3A|ENSG00000166509|protein_coding	-3.74285	0.999706	1.779e-11	2.62237e-10
MUSK|ENSG00000030304|protein_coding	-2.3286	-1.86324	1.84779e-11	2.71497e-10
COL21A1|ENSG00000124749|protein_coding	-2.29326	2.18417	2.09843e-11	3.0659e-10
SERPINB12|ENSG00000166634|protein_coding	-3.93356	-1.07958	2.12166e-11	3.09486e-10
FGF7|ENSG00000140285|protein_coding	-2.46119	3.66609	2.15009e-11	3.13382e-10
RAMP1|ENSG00000132329|protein_coding	-2.26152	4.13049	2.30583e-11	3.34741e-10
KCNJ3|ENSG00000162989|protein_coding	-3.09046	-1.17639	2.37735e-11	3.44848e-10
LGI1|ENSG00000108231|protein_coding	-3.13202	-2.51127	2.66173e-11	3.83045e-10
SPATA4|ENSG00000150628|protein_coding	-2.29505	-3.48304	2.70825e-11	3.89123e-10
SLC39A4|ENSG00000147804|protein_coding	2.07234	5.68904	2.71056e-11	3.89149e-10
SSC5D|ENSG00000179954|protein_coding	-2.08672	4.03612	2.94933e-11	4.20441e-10
BIRC5|ENSG00000089685|protein_coding	2.00763	6.15735	2.98295e-11	4.24237e-10
HIST1H3D|ENSG00000197409|protein_coding	3.63718	1.1398	3.52376e-11	4.97262e-10
WNT3|ENSG00000108379|protein_coding	2.46231	2.36113	3.65847e-11	5.14279e-10
FETUB|ENSG00000090512|protein_coding	-3.51208	-2.48914	3.7623e-11	5.2765e-10
CTNNA3|ENSG00000183230|protein_coding	-2.8271	0.479341	4.16493e-11	5.80983e-10
DYNAP|ENSG00000178690|protein_coding	-3.8267	-3.36529	4.66821e-11	6.46231e-10
CRISP3|ENSG00000096006|protein_coding	-3.32595	4.03368	4.72896e-11	6.54142e-10
KIF26B|ENSG00000162849|protein_coding	2.81653	4.60749	5.00264e-11	6.88858e-10
FGF9|ENSG00000102678|protein_coding	-2.78857	-0.202214	5.65443e-11	7.76257e-10
TPSB2|ENSG00000197253|protein_coding	-2.13265	3.51337	5.78775e-11	7.92765e-10
KIF14|ENSG00000118193|protein_coding	2.13132	3.86819	5.83238e-11	7.97676e-10
SLC8A3|ENSG00000100678|protein_coding	-2.39891	-1.6469	5.86173e-11	8.01088e-10
SALL4|ENSG00000101115|protein_coding	3.21267	2.43234	6.08737e-11	8.29433e-10
HIST1H2BD|ENSG00000158373|protein_coding	2.45011	4.46685	6.27008e-11	8.53688e-10
VSIG10L|ENSG00000186806|protein_coding	-2.14243	3.82264	6.79469e-11	9.20049e-10
OTX1|ENSG00000115507|protein_coding	2.46247	2.37452	7.69733e-11	1.03179e-09
CELSR3|ENSG00000008300|protein_coding	2.71678	4.71712	8.2908e-11	1.10971e-09
C15orf59|ENSG00000205363|protein_coding	-2.34866	1.7847	8.48045e-11	1.13343e-09
FAM111B|ENSG00000189057|protein_coding	2.27766	4.11524	8.56871e-11	1.14438e-09
CST1|ENSG00000170373|protein_coding	7.80174	5.01223	8.65737e-11	1.1537e-09
CSTA|ENSG00000121552|protein_coding	-2.17558	6.52627	8.92138e-11	1.18539e-09
HIST2H2BF|ENSG00000203814|protein_coding	3.80349	2.10716	9.19626e-11	1.21835e-09
PTGDS|ENSG00000107317|protein_coding	-2.31139	5.48001	9.39811e-11	1.24238e-09
DNMT3B|ENSG00000088305|protein_coding	2.28891	4.29191	1.02218e-10	1.34346e-09
COL11A1|ENSG00000060718|protein_coding	5.82028	5.25829	1.10904e-10	1.44613e-09
CST2|ENSG00000170369|protein_coding	6.07282	0.476478	1.12938e-10	1.47159e-09
KCNH2|ENSG00000055118|protein_coding	-2.5111	3.1189	1.29995e-10	1.68299e-09
ELN|ENSG00000049540|protein_coding	-2.09314	5.6517	1.33101e-10	1.71954e-09
SELE|ENSG00000007908|protein_coding	-2.47745	3.9869	1.39974e-10	1.79938e-09
RDH12|ENSG00000139988|protein_coding	-2.42803	1.31034	1.45447e-10	1.8671e-09
HIST1H3G|ENSG00000273983|protein_coding	4.39943	1.45817	1.47625e-10	1.89372e-09
PIMREG|ENSG00000129195|protein_coding	2.24334	3.80189	1.58875e-10	2.03373e-09
COL4A4|ENSG00000081052|protein_coding	-2.13471	2.34109	1.59051e-10	2.03455e-09
DCAF12L1|ENSG00000198889|protein_coding	-3.48782	-3.37096	1.60153e-10	2.04721e-09
HIST1H2AE|ENSG00000277075|protein_coding	3.6358	1.89607	1.6393e-10	2.09255e-09
KCNS2|ENSG00000156486|protein_coding	-2.19231	-1.92932	1.9112e-10	2.41925e-09
HIST1H2BJ|ENSG00000124635|protein_coding	3.23981	2.47653	2.51513e-10	3.13573e-09
GRIN2D|ENSG00000105464|protein_coding	3.70596	4.69633	2.53867e-10	3.16291e-09
NRXN2|ENSG00000110076|protein_coding	-2.00681	1.65202	2.61493e-10	3.25346e-09
COL4A6|ENSG00000197565|protein_coding	-2.08088	5.58099	2.66017e-10	3.30749e-09
ADCY2|ENSG00000078295|protein_coding	-2.27961	0.84588	2.93307e-10	3.6319e-09
ETV4|ENSG00000175832|protein_coding	2.66578	5.32437	3.1595e-10	3.89109e-09
OTC|ENSG00000036473|protein_coding	-3.20034	-3.68646	3.34447e-10	4.11053e-09
CHAC1|ENSG00000128965|protein_coding	2.26805	2.63007	3.45116e-10	4.23308e-09
VSIG1|ENSG00000101842|protein_coding	-2.36854	2.0633	3.96217e-10	4.82087e-09
CRYM|ENSG00000103316|protein_coding	-2.34215	2.19168	4.00601e-10	4.87095e-09
DCT|ENSG00000080166|protein_coding	-2.60919	-3.01376	4.3558e-10	5.27862e-09
SLURP1|ENSG00000126233|protein_coding	-3.2285	1.90134	4.38227e-10	5.30362e-09
RNFT2|ENSG00000135119|protein_coding	2.26155	2.53651	4.59207e-10	5.53177e-09
E2F7|ENSG00000165891|protein_coding	2.25434	3.44546	5.6633e-10	6.76398e-09
CCNE2|ENSG00000175305|protein_coding	2.11641	2.65525	5.81195e-10	6.92333e-09
IL1RAPL1|ENSG00000169306|protein_coding	-2.53271	-2.3937	6.27241e-10	7.38974e-09
RSPO1|ENSG00000169218|protein_coding	-2.29589	-1.41498	6.6202e-10	7.76912e-09
RORB|ENSG00000198963|protein_coding	-2.34711	0.24225	6.74833e-10	7.90929e-09
NMRK2|ENSG00000077009|protein_coding	-2.77371	-3.65564	6.90425e-10	8.08161e-09
TCHH|ENSG00000159450|protein_coding	-2.55858	2.00289	6.96369e-10	8.14595e-09
RCVRN|ENSG00000109047|protein_coding	-2.02807	-2.94656	7.03218e-10	8.22078e-09
ITM2A|ENSG00000078596|protein_coding	-2.01926	3.84545	7.12489e-10	8.32381e-09
LRRTM1|ENSG00000162951|protein_coding	-2.99952	-2.5318	7.18982e-10	8.38889e-09
HIST3H2BB|ENSG00000196890|protein_coding	2.93359	1.34443	7.29585e-10	8.49082e-09
KLHL33|ENSG00000185271|protein_coding	-2.66014	-3.33004	8.01841e-10	9.31385e-09
SLC12A8|ENSG00000221955|protein_coding	2.0875	4.40224	8.32263e-10	9.63645e-09
TMEM74B|ENSG00000125895|protein_coding	2.93989	2.88354	8.52106e-10	9.8474e-09
MAS1L|ENSG00000204687|protein_coding	-3.0003	-3.85672	8.69766e-10	1.00387e-08
ALOX12|ENSG00000108839|protein_coding	-2.00125	2.94106	8.75664e-10	1.01004e-08
RTN4R|ENSG00000040608|protein_coding	2.32845	2.87899	9.18998e-10	1.05935e-08
OR2B6|ENSG00000124657|protein_coding	4.18204	-0.926735	9.5063e-10	1.09374e-08
HIST1H2BO|ENSG00000274641|protein_coding	4.99445	-0.125995	1.19339e-09	1.35748e-08
FCER1A|ENSG00000179639|protein_coding	-2.12247	0.835092	1.19404e-09	1.35748e-08
GKN2|ENSG00000183607|protein_coding	-3.31898	-3.73122	1.24903e-09	1.41822e-08
FZD2|ENSG00000180340|protein_coding	2.12054	3.58349	1.30505e-09	1.47813e-08
EVA1A|ENSG00000115363|protein_coding	3.80236	2.4808	1.60118e-09	1.79123e-08
ULBP1|ENSG00000111981|protein_coding	3.13367	0.301957	1.60893e-09	1.7988e-08
TGM1|ENSG00000092295|protein_coding	-2.61488	4.86666	1.61948e-09	1.80837e-08
MYO18B|ENSG00000133454|protein_coding	-2.47683	0.805415	1.66597e-09	1.85346e-08
HIST1H4I|ENSG00000276180|protein_coding	2.10409	3.67013	1.75158e-09	1.94039e-08
ANKRD62|ENSG00000181626|protein_coding	-2.5502	-2.84775	1.86763e-09	2.06142e-08
PRR5-ARHGAP8|ENSG00000248405|protein_coding	2.42191	-1.83512	1.98722e-09	2.19076e-08
AC233992.2|ENSG00000271698|protein_coding	2.81742	-2.51467	2.08361e-09	2.29008e-08
KIAA2022|ENSG00000050030|protein_coding	-2.45452	-0.704046	2.1186e-09	2.32433e-08
HIST1H1C|ENSG00000187837|protein_coding	2.59068	6.3744	2.28925e-09	2.49495e-08
CHRNA1|ENSG00000138435|protein_coding	4.13267	0.105861	2.57892e-09	2.7923e-08
SCRG1|ENSG00000164106|protein_coding	-2.68403	1.23625	2.69262e-09	2.91021e-08
HIST1H2BG|ENSG00000273802|protein_coding	3.68709	1.95729	2.73062e-09	2.94953e-08
NT5DC4|ENSG00000144130|protein_coding	2.62367	-1.19507	2.80158e-09	3.01721e-08
STRIP2|ENSG00000128578|protein_coding	2.34347	2.69474	2.87701e-09	3.08748e-08
COLEC12|ENSG00000158270|protein_coding	-2.02963	3.99259	3.10256e-09	3.31195e-08
HIST1H2BH|ENSG00000275713|protein_coding	3.8009	1.64289	3.17896e-09	3.38357e-08
GRIN3B|ENSG00000116032|protein_coding	2.99664	-0.128163	3.23732e-09	3.44368e-08
CCDC178|ENSG00000166960|protein_coding	-2.13903	-1.28821	3.30196e-09	3.50629e-08
TNNI3|ENSG00000129991|protein_coding	5.77475	1.04855	3.56754e-09	3.7685e-08
NTNG1|ENSG00000162631|protein_coding	-2.48366	1.19762	4.30809e-09	4.49852e-08
SAPCD1|ENSG00000228727|protein_coding	2.21504	-0.393753	4.35961e-09	4.54709e-08
HIST1H2AG|ENSG00000196787|protein_coding	2.93287	1.97112	4.3781e-09	4.56114e-08
ZNF728|ENSG00000269067|protein_coding	-2.9044	-3.3593	4.49432e-09	4.6742e-08
KCNK2|ENSG00000082482|protein_coding	-2.3973	-0.349778	4.5681e-09	4.74279e-08
ANKRD29|ENSG00000154065|protein_coding	-2.03518	1.76059	4.75772e-09	4.92281e-08
MNX1|ENSG00000130675|protein_coding	3.39823	1.04458	4.77279e-09	4.93559e-08
PTGER3|ENSG00000050628|protein_coding	-2.17697	2.25668	4.79984e-09	4.95792e-08
NXPH4|ENSG00000182379|protein_coding	3.87419	3.36899	4.81153e-09	4.96718e-08
SHISA3|ENSG00000178343|protein_coding	-2.71445	-0.423258	4.94583e-09	5.10004e-08
SLC8A2|ENSG00000118160|protein_coding	-2.06861	0.878162	5.12784e-09	5.27278e-08
FAM163B|ENSG00000196990|protein_coding	-2.30979	-2.46614	5.35014e-09	5.48894e-08
GSTM5|ENSG00000134201|protein_coding	-2.12587	2.63355	5.36043e-09	5.49466e-08
CXCL2|ENSG00000081041|protein_coding	-2.1666	3.33693	5.37112e-09	5.50116e-08
LCN10|ENSG00000187922|protein_coding	-2.73648	-2.36012	5.64065e-09	5.75454e-08
MEX3A|ENSG00000254726|protein_coding	2.66765	5.48839	5.88354e-09	5.98555e-08
CNGB1|ENSG00000070729|protein_coding	3.90056	1.59401	6.02642e-09	6.11381e-08
CST4|ENSG00000101441|protein_coding	7.80756	1.02227	6.07794e-09	6.15921e-08
MATN3|ENSG00000132031|protein_coding	2.27045	2.21491	6.22567e-09	6.30189e-08
LHX5|ENSG00000089116|protein_coding	4.52977	0.605187	6.26616e-09	6.33934e-08
GPC2|ENSG00000213420|protein_coding	3.17285	2.69205	6.6863e-09	6.74189e-08
C4orf48|ENSG00000243449|protein_coding	2.54553	3.09536	6.81418e-09	6.86323e-08
B3GNT4|ENSG00000176383|protein_coding	2.31717	1.38906	6.859e-09	6.89691e-08
WISP2|ENSG00000064205|protein_coding	-2.34406	3.17583	6.87889e-09	6.91309e-08
TFR2|ENSG00000106327|protein_coding	2.52334	2.46767	7.13271e-09	7.12937e-08
PKHD1L1|ENSG00000205038|protein_coding	-2.13607	-1.23849	7.29823e-09	7.25833e-08
ALOX15B|ENSG00000179593|protein_coding	-2.21539	2.74538	7.47662e-09	7.43168e-08
ULBP2|ENSG00000131015|protein_coding	2.46456	2.90152	7.55421e-09	7.49652e-08
IL37|ENSG00000125571|protein_coding	5.89598	-0.762709	7.75737e-09	7.68136e-08
FAM227A|ENSG00000184949|protein_coding	2.07177	1.84626	7.7778e-09	7.6974e-08
TNFRSF13B|ENSG00000240505|protein_coding	-2.53162	-0.199238	8.15433e-09	8.03942e-08
HIST1H2BE|ENSG00000274290|protein_coding	4.17609	-0.621697	8.20272e-09	8.07837e-08
MARCH4|ENSG00000144583|protein_coding	5.78496	1.02296	8.39729e-09	8.24542e-08
GRIK3|ENSG00000163873|protein_coding	-2.35241	0.104766	9.07546e-09	8.87064e-08
SFRP5|ENSG00000120057|protein_coding	-2.86969	-1.23962	9.15186e-09	8.94051e-08
CDH19|ENSG00000071991|protein_coding	-2.79637	0.922068	9.35882e-09	9.12973e-08
ZNF724|ENSG00000196081|protein_coding	2.10273	0.774262	9.3896e-09	9.1531e-08
APOC1|ENSG00000130208|protein_coding	2.54027	5.468	1.12785e-08	1.08262e-07
HIST1H2BF|ENSG00000277224|protein_coding	4.44953	-0.00155776	1.17679e-08	1.12544e-07
HIST1H2BC|ENSG00000180596|protein_coding	2.90004	2.32045	1.27325e-08	1.20942e-07
MAPK15|ENSG00000181085|protein_coding	2.89414	3.25297	1.29465e-08	1.22718e-07
ISG15|ENSG00000187608|protein_coding	2.55315	7.6815	1.34843e-08	1.27352e-07
B3GALT2|ENSG00000162630|protein_coding	-2.22199	-0.724372	1.38826e-08	1.30842e-07
ARC|ENSG00000198576|protein_coding	-2.27292	1.09433	1.40896e-08	1.32655e-07
GPR19|ENSG00000183150|protein_coding	2.2518	0.508109	1.41305e-08	1.32903e-07
TNNT1|ENSG00000105048|protein_coding	4.39302	3.59903	1.46718e-08	1.37638e-07
ALPP|ENSG00000163283|protein_coding	7.71709	4.05978	1.47236e-08	1.38053e-07
SIM2|ENSG00000159263|protein_coding	2.18089	3.96221	1.48063e-08	1.38757e-07
HIST1H2BK|ENSG00000197903|protein_coding	2.06549	4.72847	1.61968e-08	1.50623e-07
SOX11|ENSG00000176887|protein_coding	4.01946	0.493595	1.79515e-08	1.65504e-07
ZNF114|ENSG00000178150|protein_coding	4.03363	2.11483	1.9039e-08	1.74556e-07
HIST1H2AI|ENSG00000196747|protein_coding	4.34492	0.425669	1.95375e-08	1.78856e-07
MFAP5|ENSG00000197614|protein_coding	-2.42702	4.03083	2.03349e-08	1.85782e-07
GPR15|ENSG00000154165|protein_coding	-2.4403	-0.874111	2.16536e-08	1.97335e-07
HIST1H3B|ENSG00000274267|protein_coding	6.1386	0.882008	2.20582e-08	2.0082e-07
CATSPER1|ENSG00000175294|protein_coding	3.60964	1.94108	2.30207e-08	2.08747e-07
HIST1H3H|ENSG00000278828|protein_coding	3.02791	2.94882	2.33307e-08	2.10883e-07
HIST1H4E|ENSG00000276966|protein_coding	4.68719	0.947395	2.43489e-08	2.19261e-07
SPP1|ENSG00000118785|protein_coding	4.63996	8.41832	2.56847e-08	2.30491e-07
IGFL2|ENSG00000204866|protein_coding	6.63881	2.70979	2.59555e-08	2.32806e-07
C19orf67|ENSG00000188032|protein_coding	3.01648	-2.51907	2.69257e-08	2.40796e-07
TERT|ENSG00000164362|protein_coding	3.4278	1.50489	2.85923e-08	2.54948e-07
FAM171A2|ENSG00000161682|protein_coding	2.56126	2.66118	2.91822e-08	2.59699e-07
PLPP4|ENSG00000203805|protein_coding	4.25044	2.11434	3.05097e-08	2.71114e-07
CNNM1|ENSG00000119946|protein_coding	-2.09015	0.529147	3.16995e-08	2.80864e-07
HIST1H1D|ENSG00000124575|protein_coding	5.1791	0.764581	3.22301e-08	2.85149e-07
C4orf26|ENSG00000174792|protein_coding	5.51127	0.693909	3.27832e-08	2.89338e-07
AC008687.4|ENSG00000268655|protein_coding	2.85647	-2.01621	3.36257e-08	2.962e-07
GTF2A1L|ENSG00000242441|protein_coding	-2.24235	-3.66997	3.41851e-08	3.00399e-07
DNASE1L2|ENSG00000167968|protein_coding	2.17612	0.788137	3.58744e-08	3.14213e-07
RSPO3|ENSG00000146374|protein_coding	-2.22594	1.78047	3.77015e-08	3.27972e-07
TMEM52B|ENSG00000165685|protein_coding	4.16982	2.18791	3.91526e-08	3.39459e-07
PCDH9|ENSG00000184226|protein_coding	-2.19921	0.997141	3.97607e-08	3.43749e-07
NEIL3|ENSG00000109674|protein_coding	2.13892	2.01155	4.22695e-08	3.64054e-07
MT1A|ENSG00000205362|protein_coding	-2.45232	0.873024	4.34091e-08	3.73163e-07
TPSD1|ENSG00000095917|protein_coding	-2.37075	0.309702	4.93715e-08	4.21826e-07
BARX1|ENSG00000131668|protein_coding	5.72544	2.45826	4.9943e-08	4.26308e-07
IBSP|ENSG00000029559|protein_coding	5.36657	1.6458	5.31011e-08	4.50518e-07
TESMIN|ENSG00000132749|protein_coding	2.1106	2.6308	5.80051e-08	4.89384e-07
UGT1A7|ENSG00000244122|protein_coding	-2.2575	0.482884	5.86244e-08	4.9438e-07
ATP13A4|ENSG00000127249|protein_coding	-2.22935	0.598427	6.174e-08	5.1897e-07
HOXC6|ENSG00000197757|protein_coding	3.1598	1.99545	6.20822e-08	5.21365e-07
MROH7-TTC4|ENSG00000271723|protein_coding	-2.02265	-3.06062	6.4461e-08	5.38606e-07
CADM3|ENSG00000162706|protein_coding	-2.60002	2.22852	6.72769e-08	5.5982e-07
ABCC8|ENSG00000006071|protein_coding	-2.54304	-1.99006	7.01164e-08	5.82117e-07
CSDC2|ENSG00000172346|protein_coding	-2.01588	2.23409	7.04433e-08	5.84564e-07
KLHL35|ENSG00000149243|protein_coding	2.20662	1.62686	7.69261e-08	6.34118e-07
HTR2A|ENSG00000102468|protein_coding	-2.06505	-1.28308	7.90995e-08	6.50167e-07
SEL1L2|ENSG00000101251|protein_coding	-2.17886	-3.42718	8.25015e-08	6.76602e-07
ERVV-2|ENSG00000268964|protein_coding	7.78339	0.303209	8.38157e-08	6.86451e-07
SIX1|ENSG00000126778|protein_coding	2.00113	3.53828	8.48773e-08	6.93273e-07
SLC24A2|ENSG00000155886|protein_coding	3.05697	0.14606	8.81534e-08	7.18604e-07
PTX3|ENSG00000163661|protein_coding	-2.29287	2.91135	9.10622e-08	7.40135e-07
RHPN1|ENSG00000158106|protein_coding	2.18388	5.40693	9.21274e-08	7.48458e-07
HIST2H4A|ENSG00000270882|protein_coding	2.59396	-1.31679	9.2992e-08	7.52792e-07
C2orf71|ENSG00000179270|protein_coding	-2.2964	-3.03343	9.64503e-08	7.78363e-07
GABRG1|ENSG00000163285|protein_coding	-2.86903	-3.88115	1.01572e-07	8.15716e-07
SPATA17|ENSG00000162814|protein_coding	2.09093	1.7928	1.12845e-07	8.991e-07
STK31|ENSG00000196335|protein_coding	2.21975	1.47982	1.15518e-07	9.17986e-07
MIOX|ENSG00000100253|protein_coding	3.68593	-0.704975	1.15617e-07	9.18374e-07
RSPO2|ENSG00000147655|protein_coding	-2.61404	0.104247	1.23657e-07	9.75419e-07
MAGEE2|ENSG00000186675|protein_coding	-2.46788	-3.38114	1.26049e-07	9.93425e-07
WDR66|ENSG00000158023|protein_coding	3.1085	3.58934	1.27075e-07	1.00065e-06
HIST1H1E|ENSG00000168298|protein_coding	4.5261	1.90501	1.30954e-07	1.02763e-06
PPP1R14D|ENSG00000166143|protein_coding	5.07043	2.09065	1.31956e-07	1.03505e-06
TMPRSS11E|ENSG00000087128|protein_coding	-2.39787	4.30757	1.35936e-07	1.06169e-06
IGSF9|ENSG00000085552|protein_coding	2.20622	5.88117	1.41231e-07	1.09833e-06
TMEM145|ENSG00000167619|protein_coding	3.07366	0.655285	1.46652e-07	1.13612e-06
HIST1H2AM|ENSG00000278677|protein_coding	3.2625	-0.794822	1.46725e-07	1.1362e-06
ARMC4|ENSG00000169126|protein_coding	-2.1362	-0.524498	1.55698e-07	1.19904e-06
GALNT6|ENSG00000139629|protein_coding	2.04754	4.94288	1.55861e-07	1.19979e-06
IGF2BP3|ENSG00000136231|protein_coding	4.43733	2.80647	1.75991e-07	1.34621e-06
CST6|ENSG00000175315|protein_coding	3.90793	5.00842	1.77778e-07	1.35874e-06
PPFIA4|ENSG00000143847|protein_coding	2.45807	2.06019	1.82163e-07	1.39049e-06
HOXC9|ENSG00000180806|protein_coding	3.65395	1.84888	1.82316e-07	1.39049e-06
HIST1H1B|ENSG00000184357|protein_coding	5.90004	0.945309	1.85081e-07	1.40922e-06
SSTR1|ENSG00000139874|protein_coding	-2.20873	0.112268	1.87153e-07	1.42142e-06
TDO2|ENSG00000151790|protein_coding	2.41357	2.59099	1.88479e-07	1.4309e-06
CCR3|ENSG00000183625|protein_coding	3.18842	0.470345	1.91473e-07	1.45169e-06
TRPA1|ENSG00000104321|protein_coding	-2.09009	3.44834	2.02196e-07	1.52739e-06
CNGB3|ENSG00000170289|protein_coding	2.15533	0.112077	2.0369e-07	1.53612e-06
MEST|ENSG00000106484|protein_coding	2.59528	6.22277	2.08724e-07	1.57083e-06
KRT81|ENSG00000205426|protein_coding	7.18418	5.33537	2.13673e-07	1.60476e-06
NKX3-2|ENSG00000109705|protein_coding	3.14044	-0.777232	2.16079e-07	1.62148e-06
MAPK4|ENSG00000141639|protein_coding	-2.33242	1.80727	2.17285e-07	1.6298e-06
IFI6|ENSG00000126709|protein_coding	2.69529	8.27973	2.17538e-07	1.6298e-06
LCN8|ENSG00000204001|protein_coding	-2.68198	-3.71041	2.32638e-07	1.73288e-06
HMGA2|ENSG00000149948|protein_coding	5.99387	4.32666	2.33231e-07	1.73658e-06
FOXD3|ENSG00000187140|protein_coding	-2.21972	-1.82449	2.40313e-07	1.78566e-06
FCRLB|ENSG00000162746|protein_coding	3.17302	4.36433	2.54207e-07	1.87816e-06
COL7A1|ENSG00000114270|protein_coding	2.40813	7.99459	2.65886e-07	1.95542e-06
PDZD7|ENSG00000186862|protein_coding	2.09019	0.840145	2.87733e-07	2.10195e-06
LIPG|ENSG00000101670|protein_coding	2.69432	4.94413	3.01048e-07	2.19218e-06
HIST1H2AH|ENSG00000274997|protein_coding	5.64546	-1.10243	3.03755e-07	2.20923e-06
DRAXIN|ENSG00000162490|protein_coding	3.01073	1.01253	3.17716e-07	2.30066e-06
PODXL2|ENSG00000114631|protein_coding	2.1715	5.74573	3.52805e-07	2.53157e-06
PLAU|ENSG00000122861|protein_coding	2.20657	7.73514	3.54723e-07	2.54432e-06
HIST1H3C|ENSG00000278272|protein_coding	3.94197	-0.571392	3.63473e-07	2.59991e-06
BECN2|ENSG00000196289|protein_coding	4.3579	-3.49283	3.75418e-07	2.68008e-06
RGS20|ENSG00000147509|protein_coding	3.05932	1.868	3.88882e-07	2.7686e-06
CDKN2A|ENSG00000147889|protein_coding	4.08697	5.99036	3.90676e-07	2.77976e-06
CPA6|ENSG00000165078|protein_coding	-2.25424	-0.113218	4.00297e-07	2.8381e-06
CRCT1|ENSG00000169509|protein_coding	-2.68989	3.17569	4.00362e-07	2.8381e-06
NLRP7|ENSG00000167634|protein_coding	6.30687	4.14457	4.2082e-07	2.97271e-06
SPDYC|ENSG00000204710|protein_coding	5.69923	0.0360328	4.22544e-07	2.98373e-06
AC013470.2|ENSG00000226690|protein_coding	3.68163	-2.06182	4.29968e-07	3.03379e-06
FAM19A3|ENSG00000184599|protein_coding	3.22679	-1.35423	4.31072e-07	3.03926e-06
MAST1|ENSG00000105613|protein_coding	2.29079	1.71935	4.47424e-07	3.14476e-06
HIST1H2BM|ENSG00000273703|protein_coding	5.21044	-2.23292	4.59682e-07	3.22344e-06
ADM2|ENSG00000128165|protein_coding	2.30501	2.58559	4.60788e-07	3.22996e-06
CBX2|ENSG00000173894|protein_coding	2.18354	4.73255	4.61656e-07	3.23479e-06
SMC1B|ENSG00000077935|protein_coding	2.87702	1.59659	4.64954e-07	3.25539e-06
TUBB3|ENSG00000258947|protein_coding	2.4771	2.76727	4.75148e-07	3.31783e-06
MARCH10|ENSG00000173838|protein_coding	2.36018	-0.466766	4.77627e-07	3.3313e-06
ZNF536|ENSG00000198597|protein_coding	-2.30426	-0.191123	4.98916e-07	3.46517e-06
SLC1A6|ENSG00000105143|protein_coding	6.51185	5.33735	5.23554e-07	3.61421e-06
COL2A1|ENSG00000139219|protein_coding	6.26613	2.10171	5.41231e-07	3.72211e-06
IGFL4|ENSG00000204869|protein_coding	4.06948	-1.22739	5.43584e-07	3.73547e-06
TMEM191C|ENSG00000206140|protein_coding	2.55535	0.0847469	5.45999e-07	3.75065e-06
KCNA2|ENSG00000177301|protein_coding	-2.12817	-3.07115	5.53969e-07	3.79823e-06
HIST1H4D|ENSG00000277157|protein_coding	4.48572	0.025218	5.72918e-07	3.92076e-06
C6orf223|ENSG00000181577|protein_coding	3.9633	1.76916	5.75718e-07	3.93696e-06
SMCO2|ENSG00000165935|protein_coding	2.09625	-0.31775	6.29081e-07	4.28255e-06
SYNGR4|ENSG00000105467|protein_coding	3.41615	-1.25608	6.29971e-07	4.28701e-06
HIST1H2AL|ENSG00000276903|protein_coding	3.9578	-1.61226	6.81001e-07	4.60841e-06
UCN2|ENSG00000145040|protein_coding	2.59409	1.87551	7.11361e-07	4.79602e-06
KLHDC7B|ENSG00000130487|protein_coding	3.89866	6.8606	7.13255e-07	4.80643e-06
PDZK1|ENSG00000174827|protein_coding	3.27209	0.426974	7.28825e-07	4.90467e-06
MCIDAS|ENSG00000234602|protein_coding	2.09829	0.781817	7.29514e-07	4.90749e-06
TMEM132D|ENSG00000151952|protein_coding	-2.65851	-3.88327	7.3689e-07	4.95528e-06
CDH3|ENSG00000062038|protein_coding	2.80999	7.60823	7.7333e-07	5.17736e-06
IL2|ENSG00000109471|protein_coding	-2.21816	-3.68956	7.87441e-07	5.26021e-06
HIST1H2BN|ENSG00000233822|protein_coding	2.03343	1.13035	8.03927e-07	5.36443e-06
PSORS1C2|ENSG00000204538|protein_coding	5.07199	4.53596	8.21636e-07	5.46455e-06
MAB21L2|ENSG00000181541|protein_coding	-2.59776	-1.90358	8.22605e-07	5.469e-06
TGM5|ENSG00000104055|protein_coding	-2.1468	0.90281	8.33348e-07	5.53435e-06
HIST1H2BI|ENSG00000278588|protein_coding	5.54564	-0.706727	8.58897e-07	5.68535e-06
CLDN9|ENSG00000213937|protein_coding	4.15814	2.36426	9.6623e-07	6.33131e-06
DDN|ENSG00000181418|protein_coding	2.69976	-0.0698021	9.73711e-07	6.37574e-06
TAS2R38|ENSG00000257138|protein_coding	3.741	-2.45402	9.76366e-07	6.39083e-06
EPHA5|ENSG00000145242|protein_coding	-2.44341	-2.07409	9.92128e-07	6.48233e-06
EN2|ENSG00000164778|protein_coding	4.21272	0.330072	1.00486e-06	6.56081e-06
ERVMER34-1|ENSG00000226887|protein_coding	2.27207	3.16766	1.01271e-06	6.60495e-06
OTOP3|ENSG00000182938|protein_coding	-3.22275	-0.808013	1.01777e-06	6.63555e-06
PCSK2|ENSG00000125851|protein_coding	-2.81492	0.190631	1.09886e-06	7.10822e-06
KCNA7|ENSG00000104848|protein_coding	2.52985	-1.96117	1.10973e-06	7.17341e-06
VGF|ENSG00000128564|protein_coding	3.12839	1.64414	1.11727e-06	7.21962e-06
KRT79|ENSG00000185640|protein_coding	6.17427	3.06381	1.12703e-06	7.2801e-06
KRTAP4-1|ENSG00000198443|protein_coding	2.53232	-0.16566	1.16215e-06	7.49098e-06
TM4SF19|ENSG00000145107|protein_coding	4.01117	0.935272	1.27725e-06	8.17497e-06
OTOF|ENSG00000115155|protein_coding	3.24355	1.80589	1.32817e-06	8.47698e-06
PNPLA3|ENSG00000100344|protein_coding	3.07493	-0.635156	1.33299e-06	8.50176e-06
PSG5|ENSG00000204941|protein_coding	7.71273	1.19737	1.37568e-06	8.76177e-06
PAEP|ENSG00000122133|protein_coding	6.75427	0.349988	1.39385e-06	8.86819e-06
AMH|ENSG00000104899|protein_coding	2.97034	1.9827	1.42271e-06	9.04231e-06
CBLN1|ENSG00000102924|protein_coding	-2.20468	-1.24727	1.4462e-06	9.18199e-06
TEX19|ENSG00000182459|protein_coding	3.41779	-2.93224	1.45734e-06	9.24623e-06
PRR36|ENSG00000183248|protein_coding	2.96633	3.91004	1.47217e-06	9.32736e-06
MYRFL|ENSG00000166268|protein_coding	3.30371	-0.15253	1.51637e-06	9.59398e-06
AC008878.3|ENSG00000268861|protein_coding	-2.55543	-3.69434	1.53509e-06	9.70571e-06
CNTD2|ENSG00000105219|protein_coding	2.71946	0.30097	1.53723e-06	9.71247e-06
TMEM52|ENSG00000178821|protein_coding	2.35613	1.26687	1.55659e-06	9.81777e-06
S1PR5|ENSG00000180739|protein_coding	2.16623	4.08636	1.57915e-06	9.92902e-06
ALB|ENSG00000163631|protein_coding	7.26507	3.2967	1.63641e-06	1.02607e-05
LRRN4|ENSG00000125872|protein_coding	3.40299	-0.903058	1.67557e-06	1.04801e-05
PLEKHG4B|ENSG00000153404|protein_coding	3.98961	3.38356	1.69103e-06	1.05595e-05
HAVCR1|ENSG00000113249|protein_coding	7.24094	2.50704	1.69932e-06	1.05997e-05
COL6A5|ENSG00000172752|protein_coding	-2.04225	0.661881	1.70061e-06	1.06011e-05
HSD17B1|ENSG00000108786|protein_coding	2.40057	3.77161	1.77953e-06	1.10401e-05
SYCP2|ENSG00000196074|protein_coding	2.34723	2.74129	1.81504e-06	1.12375e-05
CNIH2|ENSG00000174871|protein_coding	2.20144	1.66247	1.83755e-06	1.13565e-05
CA9|ENSG00000107159|protein_coding	3.65673	5.08607	1.90278e-06	1.17287e-05
CAMK2N2|ENSG00000163888|protein_coding	2.57996	0.772665	1.93e-06	1.18845e-05
CGB5|ENSG00000189052|protein_coding	7.83009	1.52623	1.95363e-06	1.20178e-05
HIST1H3F|ENSG00000277775|protein_coding	5.16324	-0.288745	1.98562e-06	1.22063e-05
ZNF488|ENSG00000265763|protein_coding	2.77421	3.60889	2.00244e-06	1.23055e-05
CLPSL2|ENSG00000196748|protein_coding	4.13828	-2.51625	2.25664e-06	1.3701e-05
HIST2H3D|ENSG00000183598|protein_coding	3.18533	-1.82735	2.32901e-06	1.40887e-05
TMEM229A|ENSG00000234224|protein_coding	-2.5539	-2.10107	2.40987e-06	1.45536e-05
TREM2|ENSG00000095970|protein_coding	2.05867	3.08994	2.41381e-06	1.45677e-05
PRSS8|ENSG00000052344|protein_coding	2.13017	6.61055	2.43876e-06	1.47086e-05
HIST1H4C|ENSG00000197061|protein_coding	4.85562	0.00239452	2.48811e-06	1.49863e-05
KLK11|ENSG00000167757|protein_coding	-2.62057	3.20687	2.58644e-06	1.55118e-05
GBP7|ENSG00000213512|protein_coding	2.22247	-1.59812	2.72111e-06	1.62392e-05
APLN|ENSG00000171388|protein_coding	2.24112	3.23625	2.73272e-06	1.62939e-05
TLX2|ENSG00000115297|protein_coding	2.9875	-0.606693	2.75237e-06	1.63966e-05
LCT|ENSG00000115850|protein_coding	3.57113	-2.5393	2.86343e-06	1.70048e-05
KCNC3|ENSG00000131398|protein_coding	2.00935	3.28973	3.04352e-06	1.79629e-05
SLC39A5|ENSG00000139540|protein_coding	4.49007	1.17747	3.06397e-06	1.80485e-05
MELTF|ENSG00000163975|protein_coding	2.62188	5.21475	3.06645e-06	1.80572e-05
TMEM191B|ENSG00000278558|protein_coding	2.89737	-0.576159	3.14563e-06	1.84839e-05
KCNG1|ENSG00000026559|protein_coding	2.98563	5.51323	3.14602e-06	1.84839e-05
SBK1|ENSG00000188322|protein_coding	2.72555	4.60464	3.20856e-06	1.88279e-05
ROS1|ENSG00000047936|protein_coding	6.34475	1.58	3.3492e-06	1.95673e-05
SCEL|ENSG00000136155|protein_coding	-2.2465	3.90346	3.4195e-06	1.99362e-05
MUC16|ENSG00000181143|protein_coding	5.60044	4.9134	3.51078e-06	2.04029e-05
INHBA|ENSG00000122641|protein_coding	2.49062	5.3848	3.56375e-06	2.06909e-05
CADM2|ENSG00000175161|protein_coding	-2.25331	-0.153938	3.62676e-06	2.10232e-05
TRIM17|ENSG00000162931|protein_coding	2.5289	3.23132	3.66442e-06	2.12212e-05
GPR26|ENSG00000154478|protein_coding	-2.24818	-3.65173	3.67819e-06	2.12874e-05
FOXH1|ENSG00000160973|protein_coding	2.86796	0.398525	3.82328e-06	2.20704e-05
ATP6V0D2|ENSG00000147614|protein_coding	3.28799	-0.0875322	3.89796e-06	2.2445e-05
HIST1H4B|ENSG00000278705|protein_coding	5.43191	-0.579149	3.91421e-06	2.25172e-05
RIPPLY3|ENSG00000183145|protein_coding	2.21043	2.75376	3.917e-06	2.25262e-05
LPO|ENSG00000167419|protein_coding	3.03091	-2.1259	4.04562e-06	2.32144e-05
ENKUR|ENSG00000151023|protein_coding	2.27919	-0.762116	4.22324e-06	2.40817e-05
ALPPL2|ENSG00000163286|protein_coding	6.31782	0.802681	4.30094e-06	2.44482e-05
DLX6|ENSG00000006377|protein_coding	2.80318	1.75665	4.37812e-06	2.48558e-05
FCN2|ENSG00000160339|protein_coding	-2.25335	-3.85295	4.40277e-06	2.49724e-05
HIST1H3I|ENSG00000275379|protein_coding	4.47319	-1.91262	4.4273e-06	2.51037e-05
SYNE4|ENSG00000181392|protein_coding	2.03893	4.02123	4.43981e-06	2.51667e-05
SPEF1|ENSG00000101222|protein_coding	2.11931	-0.920743	4.53527e-06	2.56838e-05
HIST2H2AB|ENSG00000184270|protein_coding	4.65492	-0.92704	4.59454e-06	2.59872e-05
CCDC114|ENSG00000105479|protein_coding	2.08266	0.466801	4.62738e-06	2.61432e-05
FANCD2OS|ENSG00000163705|protein_coding	2.23286	-2.7821	4.6507e-06	2.6264e-05
CXCL13|ENSG00000156234|protein_coding	-2.09323	4.92913	4.70631e-06	2.65533e-05
ATP6V1B1|ENSG00000116039|protein_coding	3.10206	2.36586	4.72103e-06	2.66116e-05
ITIH6|ENSG00000102313|protein_coding	2.63821	-1.1083	4.7672e-06	2.68386e-05
GBX1|ENSG00000164900|protein_coding	5.34344	-1.6265	5.00628e-06	2.80629e-05
GCNT3|ENSG00000140297|protein_coding	-2.1238	2.92604	5.09252e-06	2.85288e-05
EPYC|ENSG00000083782|protein_coding	5.6084	0.724308	5.42741e-06	3.02372e-05
ARX|ENSG00000004848|protein_coding	4.65955	-1.35178	5.51464e-06	3.06575e-05
FBN2|ENSG00000138829|protein_coding	3.28608	5.16903	5.66383e-06	3.14389e-05
TLL2|ENSG00000095587|protein_coding	2.62325	1.20885	5.68768e-06	3.15616e-05
HIST1H3J|ENSG00000197153|protein_coding	3.25264	-2.01176	5.93055e-06	3.27694e-05
HOXC8|ENSG00000037965|protein_coding	3.12527	0.309493	6.01204e-06	3.3158e-05
HMX2|ENSG00000188816|protein_coding	4.9157	-1.9985	6.0222e-06	3.3185e-05
SRD5A2|ENSG00000277893|protein_coding	-2.22205	0.67566	6.06199e-06	3.33538e-05
CGREF1|ENSG00000138028|protein_coding	2.67322	3.26509	6.07026e-06	3.33892e-05
VEPH1|ENSG00000197415|protein_coding	2.75304	1.52546	6.0969e-06	3.35154e-05
FAM57B|ENSG00000149926|protein_coding	3.60139	-0.103606	6.25859e-06	3.4342e-05
FRMD5|ENSG00000171877|protein_coding	2.00203	1.59368	6.36759e-06	3.48481e-05
CLDN2|ENSG00000165376|protein_coding	3.35761	-0.366506	6.45233e-06	3.52456e-05
AC004233.2|ENSG00000270168|protein_coding	4.35924	-2.40876	6.6993e-06	3.6507e-05
CGB3|ENSG00000104827|protein_coding	6.46379	-0.647415	6.7867e-06	3.69169e-05
DMRTA2|ENSG00000142700|protein_coding	3.75663	1.69953	6.89169e-06	3.74097e-05
MAPK8IP2|ENSG00000008735|protein_coding	2.3112	3.09977	7.16889e-06	3.88217e-05
GALR1|ENSG00000166573|protein_coding	-2.04783	-3.64718	7.28351e-06	3.93491e-05
DLX4|ENSG00000108813|protein_coding	2.67421	1.40192	7.71694e-06	4.14686e-05
HOXC13|ENSG00000123364|protein_coding	2.79644	2.26467	7.84627e-06	4.20007e-05
CHIT1|ENSG00000133063|protein_coding	3.61929	2.74161	7.85468e-06	4.20225e-05
KREMEN2|ENSG00000131650|protein_coding	2.4836	1.96869	7.98564e-06	4.26229e-05
PDIA2|ENSG00000185615|protein_coding	2.97098	0.168952	8.15363e-06	4.33922e-05
SHH|ENSG00000164690|protein_coding	-2.30846	4.86588	8.44612e-06	4.47524e-05
LEMD1|ENSG00000186007|protein_coding	3.91949	0.388357	8.46626e-06	4.4846e-05
KCNK13|ENSG00000152315|protein_coding	2.73457	1.46733	8.56896e-06	4.5324e-05
ARID3A|ENSG00000116017|protein_coding	2.06039	4.89282	8.69256e-06	4.59244e-05
FGL1|ENSG00000104760|protein_coding	5.69657	-1.81794	8.77618e-06	4.63392e-05
LHB|ENSG00000104826|protein_coding	2.07901	-1.02393	8.89145e-06	4.6907e-05
NRCAM|ENSG00000091129|protein_coding	2.95395	3.48667	9.01223e-06	4.74891e-05
MYB|ENSG00000118513|protein_coding	2.03475	3.06061	9.05182e-06	4.76839e-05
ZIC5|ENSG00000139800|protein_coding	4.80644	0.493092	9.29105e-06	4.88734e-05
LAMC2|ENSG00000058085|protein_coding	2.8174	8.41886	9.48243e-06	4.98081e-05
B4GALNT4|ENSG00000182272|protein_coding	2.81342	4.2376	9.60757e-06	5.04072e-05
SLC5A5|ENSG00000105641|protein_coding	3.82615	0.856652	9.62753e-06	5.04973e-05
CSTL1|ENSG00000125823|protein_coding	2.81013	-2.18365	9.63168e-06	5.05046e-05
DISP3|ENSG00000204624|protein_coding	2.77496	0.0735685	9.64429e-06	5.05561e-05
RAPSN|ENSG00000165917|protein_coding	2.62125	0.176479	9.74727e-06	5.0991e-05
PRSS2|ENSG00000275896|protein_coding	7.7274	5.20583	9.87757e-06	5.16302e-05
PCSK1N|ENSG00000102109|protein_coding	3.44024	2.1179	9.89466e-06	5.17046e-05
CLEC5A|ENSG00000258227|protein_coding	2.12086	1.66705	9.99879e-06	5.2114e-05
DKK2|ENSG00000155011|protein_coding	2.39788	1.40407	1.01738e-05	5.29351e-05
SLC15A1|ENSG00000088386|protein_coding	2.67757	3.95139	1.02644e-05	5.33759e-05
SMIM24|ENSG00000095932|protein_coding	2.82426	0.610336	1.04906e-05	5.44277e-05
SMKR1|ENSG00000240204|protein_coding	2.24562	0.608355	1.13919e-05	5.86688e-05
OBP2A|ENSG00000122136|protein_coding	3.89605	-2.62976	1.14302e-05	5.88331e-05
SERPINA1|ENSG00000197249|protein_coding	2.85075	6.33316	1.17693e-05	6.03565e-05
CDH15|ENSG00000129910|protein_coding	2.66902	-1.24291	1.20513e-05	6.16462e-05
TMEM82|ENSG00000162460|protein_coding	4.43724	-2.90405	1.20837e-05	6.17598e-05
METTL7B|ENSG00000170439|protein_coding	2.58421	2.43582	1.25745e-05	6.39625e-05
ASCL5|ENSG00000232237|protein_coding	3.08417	-0.573651	1.33538e-05	6.76051e-05
MYOM3|ENSG00000142661|protein_coding	2.32366	0.94137	1.33643e-05	6.76394e-05
STPG3|ENSG00000197768|protein_coding	2.13962	-1.61689	1.37532e-05	6.94726e-05
LCN1|ENSG00000160349|protein_coding	3.33052	-3.06295	1.41255e-05	7.12343e-05
TBX1|ENSG00000184058|protein_coding	2.70945	4.92297	1.42098e-05	7.16e-05
GJB7|ENSG00000164411|protein_coding	2.40009	1.65414	1.44002e-05	7.2439e-05
CLCA4|ENSG00000016602|protein_coding	-2.2756	5.97687	1.46572e-05	7.35892e-05
CGB8|ENSG00000213030|protein_coding	6.91941	-0.0170456	1.47351e-05	7.38991e-05
TMPRSS11F|ENSG00000198092|protein_coding	-2.72995	-1.23496	1.51687e-05	7.57604e-05
FSD1|ENSG00000105255|protein_coding	2.84967	2.36603	1.53378e-05	7.65418e-05
ENTPD8|ENSG00000188833|protein_coding	4.16617	1.52281	1.56079e-05	7.76976e-05
DNAAF3|ENSG00000167646|protein_coding	2.16225	0.261614	1.56647e-05	7.79377e-05
HIST1H2BL|ENSG00000185130|protein_coding	3.23779	-0.968906	1.58386e-05	7.87386e-05
C5orf46|ENSG00000178776|protein_coding	3.65079	0.796965	1.59738e-05	7.93239e-05
PRAME|ENSG00000185686|protein_coding	5.79272	3.93592	1.60679e-05	7.97043e-05
RHBG|ENSG00000132677|protein_coding	3.19772	3.81699	1.63069e-05	8.07355e-05
C1orf105|ENSG00000180999|protein_coding	4.79031	-1.94047	1.68871e-05	8.32682e-05
MS4A15|ENSG00000166961|protein_coding	5.85253	1.4546	1.7098e-05	8.42624e-05
KRT9|ENSG00000171403|protein_coding	3.30529	0.634394	1.71749e-05	8.45954e-05
HIST1H2AB|ENSG00000278463|protein_coding	4.39086	-1.59341	1.75044e-05	8.59859e-05
DLL3|ENSG00000090932|protein_coding	3.50212	0.481775	1.77388e-05	8.70429e-05
LRRC15|ENSG00000172061|protein_coding	3.40031	4.16201	1.82288e-05	8.9303e-05
RSAD2|ENSG00000134321|protein_coding	2.23037	4.91555	1.84384e-05	9.02499e-05
TMPRSS11D|ENSG00000153802|protein_coding	-2.65425	2.60944	1.84718e-05	9.03473e-05
MMP13|ENSG00000137745|protein_coding	4.04372	5.56802	1.84968e-05	9.04454e-05
SMTNL1|ENSG00000214872|protein_coding	2.09033	-0.299394	1.85176e-05	9.05024e-05
C1QTNF12|ENSG00000184163|protein_coding	2.14056	1.37929	1.85669e-05	9.06663e-05
GAL|ENSG00000069482|protein_coding	4.34808	2.11026	1.88862e-05	9.20278e-05
MT1H|ENSG00000205358|protein_coding	3.5735	0.846595	1.89748e-05	9.23852e-05
PCP2|ENSG00000174788|protein_coding	2.10458	0.673216	1.93248e-05	9.40142e-05
MSI1|ENSG00000135097|protein_coding	2.80269	2.43143	1.94302e-05	9.4476e-05
FOLR1|ENSG00000110195|protein_coding	4.71548	2.50102	1.96698e-05	9.55645e-05
AC107871.1|ENSG00000260007|protein_coding	2.70671	-3.7165	1.97705e-05	9.60283e-05
VIL1|ENSG00000127831|protein_coding	5.90235	1.23311	1.99988e-05	9.70231e-05
APOC2|ENSG00000234906|protein_coding	2.40397	-2.67373	2.00173e-05	9.70714e-05
AC011511.4|ENSG00000267303|protein_coding	2.04282	-3.71418	2.00488e-05	9.71984e-05
CABP4|ENSG00000175544|protein_coding	2.09638	2.36436	2.03136e-05	9.83246e-05
FOXL2|ENSG00000183770|protein_coding	3.28089	1.22409	2.08886e-05	0.000100839
DNAJB13|ENSG00000187726|protein_coding	2.75056	0.677284	2.09581e-05	0.000101148
FGF11|ENSG00000161958|protein_coding	2.04338	0.716121	2.11287e-05	0.000101917
NXPH1|ENSG00000122584|protein_coding	4.61538	-2.02642	2.16818e-05	0.000104282
HAP1|ENSG00000173805|protein_coding	2.58299	2.18247	2.2112e-05	0.00010607
KRT13|ENSG00000171401|protein_coding	-2.13536	10.7459	2.22204e-05	0.000106537
CALHM3|ENSG00000183128|protein_coding	4.19986	1.16682	2.24924e-05	0.000107753
HOXC5|ENSG00000172789|protein_coding	3.66397	-2.65589	2.28974e-05	0.000109433
RDH16|ENSG00000139547|protein_coding	2.14232	1.70044	2.29679e-05	0.000109655
RLN2|ENSG00000107014|protein_coding	2.2629	-0.608465	2.36216e-05	0.000112422
KLC3|ENSG00000104892|protein_coding	2.10814	3.47239	2.37827e-05	0.00011313
BAAT|ENSG00000136881|protein_coding	6.62579	1.58523	2.42856e-05	0.000115221
IGF2BP1|ENSG00000159217|protein_coding	4.68311	3.13579	2.45548e-05	0.000116346
METTL11B|ENSG00000203740|protein_coding	2.78349	-2.51679	2.52197e-05	0.000119155
NKAIN4|ENSG00000101198|protein_coding	2.76812	-0.476134	2.60408e-05	0.000122779
SEPT3|ENSG00000100167|protein_coding	2.41443	3.12385	2.60752e-05	0.00012291
PRSS1|ENSG00000204983|protein_coding	7.66188	3.73086	2.64676e-05	0.00012463
CFAP47|ENSG00000165164|protein_coding	3.50444	1.41862	2.72896e-05	0.000128202
PENK|ENSG00000181195|protein_coding	-2.28227	-0.912357	2.84813e-05	0.000133215
HOXC4|ENSG00000198353|protein_coding	2.32319	1.92019	2.85213e-05	0.000133368
GFY|ENSG00000261949|protein_coding	4.80136	-0.828575	2.87001e-05	0.00013417
GGT2|ENSG00000133475|protein_coding	4.19368	-0.55801	2.91265e-05	0.000135849
TLE6|ENSG00000104953|protein_coding	2.23673	2.77871	2.95653e-05	0.000137692
RAB40AL|ENSG00000102128|protein_coding	2.0789	-3.34226	2.95824e-05	0.000137728
GREB1L|ENSG00000141449|protein_coding	3.02545	1.35409	2.96685e-05	0.000138058
SLC45A2|ENSG00000164175|protein_coding	3.01508	-1.21335	2.97971e-05	0.00013855
DAPL1|ENSG00000163331|protein_coding	-2.24478	2.62664	2.98888e-05	0.000138906
TRIM71|ENSG00000206557|protein_coding	5.51574	0.106784	3.02509e-05	0.000140409
GBX2|ENSG00000168505|protein_coding	3.28146	-2.19297	3.02607e-05	0.000140419
CLPSL1|ENSG00000204140|protein_coding	3.71808	-1.63503	3.03854e-05	0.00014089
HSD3B1|ENSG00000203857|protein_coding	6.4493	2.20353	3.07204e-05	0.000142407
HES6|ENSG00000144485|protein_coding	2.17982	3.85159	3.12646e-05	0.000144451
OLR1|ENSG00000173391|protein_coding	2.80566	4.75212	3.14509e-05	0.000145238
LBP|ENSG00000129988|protein_coding	4.29661	1.79787	3.16259e-05	0.000145972
CLDN6|ENSG00000184697|protein_coding	5.71328	1.92187	3.18617e-05	0.000146948
C15orf48|ENSG00000166920|protein_coding	2.33529	5.38348	3.2719e-05	0.00015052
RNASE7|ENSG00000165799|protein_coding	3.04406	2.25359	3.28326e-05	0.000150967
GRIN1|ENSG00000176884|protein_coding	2.05613	-0.120485	3.32857e-05	0.000152869
PRDM13|ENSG00000112238|protein_coding	5.09484	-1.84509	3.35614e-05	0.000153968
METTL21C|ENSG00000139780|protein_coding	4.02534	-3.68109	3.37796e-05	0.00015493
PSG4|ENSG00000243137|protein_coding	5.34003	1.86176	3.57947e-05	0.000163225
CELF5|ENSG00000161082|protein_coding	2.94212	-0.16789	3.62403e-05	0.000164926
IFI27|ENSG00000165949|protein_coding	2.17575	8.49865	3.66201e-05	0.000166447
CDX1|ENSG00000113722|protein_coding	3.3931	0.177694	3.70318e-05	0.000168024
KRT14|ENSG00000186847|protein_coding	4.9993	10.0737	3.77706e-05	0.000170992
IL36A|ENSG00000136694|protein_coding	-2.99816	-2.79948	3.8192e-05	0.000172514
SALL3|ENSG00000256463|protein_coding	-2.55677	-1.53418	3.82994e-05	0.000172913
TUBB8|ENSG00000261456|protein_coding	2.16528	-0.853544	3.90677e-05	0.000175945
GUCA2A|ENSG00000197273|protein_coding	6.03793	2.21424	4.03468e-05	0.000181167
CTSV|ENSG00000136943|protein_coding	2.52226	4.41681	4.05645e-05	0.00018201
SLC22A11|ENSG00000168065|protein_coding	5.11582	0.334028	4.06995e-05	0.000182571
VAX2|ENSG00000116035|protein_coding	2.23079	0.580899	4.36345e-05	0.000193919
SH2D5|ENSG00000189410|protein_coding	3.02889	1.36595	4.38179e-05	0.000194639
KCNS1|ENSG00000124134|protein_coding	2.54657	1.53188	4.51116e-05	0.000199946
SERPINB11|ENSG00000206072|protein_coding	-2.51554	0.631759	4.51401e-05	0.000200024
MAGEA11|ENSG00000185247|protein_coding	4.62957	1.90116	4.70572e-05	0.00020776
CXCL11|ENSG00000169248|protein_coding	3.3645	4.66008	4.7459e-05	0.000209381
GRM4|ENSG00000124493|protein_coding	3.2855	0.176042	4.76202e-05	0.000209976
FBXW12|ENSG00000164049|protein_coding	2.18664	-1.0098	4.78241e-05	0.000210788
SIGLEC5|ENSG00000105501|protein_coding	3.81031	2.28844	4.79447e-05	0.000211166
AIFM3|ENSG00000183773|protein_coding	2.1476	3.74971	4.79689e-05	0.000211221
HABP2|ENSG00000148702|protein_coding	4.90157	-0.00310611	4.81938e-05	0.000212061
SLITRK3|ENSG00000121871|protein_coding	-2.24478	-0.523237	4.82784e-05	0.000212378
TRIM67|ENSG00000119283|protein_coding	2.36225	-1.96946	4.99436e-05	0.000218857
LIN28A|ENSG00000131914|protein_coding	7.55364	0.0519935	5.0742e-05	0.000221981
ACKR2|ENSG00000144648|protein_coding	2.78533	3.79165	5.16076e-05	0.000225551
IGF2BP2|ENSG00000073792|protein_coding	2.41775	4.90708	5.204e-05	0.000227222
DEFB126|ENSG00000125788|protein_coding	3.65026	-0.828688	5.39618e-05	0.000234712
CLEC18A|ENSG00000157322|protein_coding	2.64761	-1.03013	5.45155e-05	0.000236781
LCN12|ENSG00000184925|protein_coding	2.21299	0.532822	5.60194e-05	0.000242444
ZNF556|ENSG00000172000|protein_coding	2.94565	1.17952	5.78255e-05	0.000249253
OLFM4|ENSG00000102837|protein_coding	-2.53016	6.93492	5.8631e-05	0.000252426
HIST1H3A|ENSG00000275714|protein_coding	2.92739	-1.28018	6.02001e-05	0.000258814
BEST3|ENSG00000127325|protein_coding	5.35897	-0.237634	6.08408e-05	0.000261321
CXCL10|ENSG00000169245|protein_coding	2.90438	5.99027	6.09051e-05	0.000261507
INHA|ENSG00000123999|protein_coding	2.36608	0.872233	6.10359e-05	0.000261788
MTNR1B|ENSG00000134640|protein_coding	4.71208	-1.71831	6.22168e-05	0.000266288
ELOVL3|ENSG00000119915|protein_coding	2.13201	-0.0838497	6.33158e-05	0.000270292
PNPLA1|ENSG00000180316|protein_coding	2.4145	0.0647101	6.47895e-05	0.000275807
PTPRN|ENSG00000054356|protein_coding	2.94325	1.06517	6.52197e-05	0.000277443
OR7A5|ENSG00000188269|protein_coding	3.45946	-2.71666	6.53844e-05	0.000278014
NAT16|ENSG00000167011|protein_coding	2.63472	-2.55676	6.58193e-05	0.000279667
RNF182|ENSG00000180537|protein_coding	2.82565	1.31557	6.66482e-05	0.000282661
LRP2|ENSG00000081479|protein_coding	2.91631	0.536743	6.69871e-05	0.000283833
CXCL5|ENSG00000163735|protein_coding	3.8852	3.55759	6.70583e-05	0.000284068
LYPD1|ENSG00000150551|protein_coding	2.05617	1.33471	6.77828e-05	0.000286871
MEP1A|ENSG00000112818|protein_coding	4.05964	-0.0435561	7.11879e-05	0.000299401
ZNF730|ENSG00000183850|protein_coding	2.60617	-0.280185	7.12505e-05	0.000299525
PIWIL3|ENSG00000184571|protein_coding	5.89972	-0.629992	7.24512e-05	0.000303941
GRAMD2|ENSG00000175318|protein_coding	2.46583	2.52808	7.31204e-05	0.000306536
TAT|ENSG00000198650|protein_coding	2.40441	-1.326	7.33214e-05	0.000307167
ANKRD34B|ENSG00000189127|protein_coding	3.72043	-0.373076	7.36023e-05	0.000308215
ECEL1|ENSG00000171551|protein_coding	2.84731	1.15227	7.38398e-05	0.000308911
LHX9|ENSG00000143355|protein_coding	3.39929	-0.855571	7.43181e-05	0.000310555
CPLX2|ENSG00000145920|protein_coding	6.38451	2.62208	7.43474e-05	0.000310606
APOA2|ENSG00000158874|protein_coding	8.35311	5.25786	7.44914e-05	0.000311065
DCDC1|ENSG00000170959|protein_coding	2.47608	-0.822537	7.47472e-05	0.000311918
ZPLD1|ENSG00000170044|protein_coding	3.10893	-1.42586	7.54273e-05	0.000314396
GABRA4|ENSG00000109158|protein_coding	-2.43788	-3.6618	7.64541e-05	0.000318311
HEPHL1|ENSG00000181333|protein_coding	3.67147	2.88796	7.65936e-05	0.000318819
NKX2-5|ENSG00000183072|protein_coding	5.56741	-0.375607	7.7094e-05	0.000320755
KCNH6|ENSG00000173826|protein_coding	6.26367	1.76371	7.83512e-05	0.000325464
SSX1|ENSG00000126752|protein_coding	8.681	0.502134	7.92139e-05	0.000328523
DMBX1|ENSG00000197587|protein_coding	2.93828	2.55634	7.97287e-05	0.000330432
HOXB5|ENSG00000120075|protein_coding	2.02467	3.24678	8.08285e-05	0.000334515
CFAP74|ENSG00000142609|protein_coding	2.15983	-0.345738	8.13265e-05	0.000336058
LHX1|ENSG00000273706|protein_coding	4.55994	0.522051	8.21945e-05	0.00033926
A1CF|ENSG00000148584|protein_coding	4.93789	-0.179042	8.33121e-05	0.000343405
KISS1|ENSG00000170498|protein_coding	3.32738	2.6366	8.51323e-05	0.000349877
KISS1R|ENSG00000116014|protein_coding	2.96113	-0.587666	8.55169e-05	0.000351275
OXTR|ENSG00000180914|protein_coding	2.3281	2.07432	8.59283e-05	0.00035283
POU5F1|ENSG00000204531|protein_coding	2.17682	3.7218	8.61051e-05	0.000353476
HIST1H4A|ENSG00000278637|protein_coding	4.63312	-1.9794	8.67068e-05	0.000355527
KIF12|ENSG00000136883|protein_coding	2.78222	1.71223	8.74019e-05	0.000357669
FOXD1|ENSG00000251493|protein_coding	2.85362	1.9063	9.2066e-05	0.000374147
B4GALNT2|ENSG00000167080|protein_coding	4.98268	-0.0441348	9.29677e-05	0.000377221
ABCA4|ENSG00000198691|protein_coding	3.11916	3.39023	9.47903e-05	0.000383846
POU4F1|ENSG00000152192|protein_coding	3.56421	0.131695	9.50597e-05	0.000384722
CASKIN1|ENSG00000167971|protein_coding	2.19584	0.211946	9.77353e-05	0.000394454
FGF8|ENSG00000107831|protein_coding	4.95693	0.217473	9.81576e-05	0.000396071
KLK2|ENSG00000167751|protein_coding	6.08287	1.56964	0.000100911	0.0004057
BEAN1|ENSG00000166546|protein_coding	2.00853	1.66635	0.00010179	0.000408907
NGB|ENSG00000165553|protein_coding	4.319	-0.223777	0.000101811	0.000408907
NPW|ENSG00000183971|protein_coding	2.37743	-0.729881	0.000102606	0.000411373
CASP14|ENSG00000105141|protein_coding	4.62757	7.04629	0.00010325	0.000413593
CHRNG|ENSG00000196811|protein_coding	2.22325	-2.40943	0.000104684	0.000419058
IGFL1|ENSG00000188293|protein_coding	4.10411	5.94827	0.000107908	0.000430639
KRT86|ENSG00000170442|protein_coding	2.82821	3.2357	0.000110005	0.00043776
AHSG|ENSG00000145192|protein_coding	6.36806	-0.911275	0.000111533	0.00044287
PDX1|ENSG00000139515|protein_coding	3.67119	0.26375	0.000112641	0.000446585
DUSP9|ENSG00000130829|protein_coding	2.38673	3.35875	0.00011275	0.00044692
ATP4A|ENSG00000105675|protein_coding	3.7997	-1.39056	0.000114372	0.000452955
CALB1|ENSG00000104327|protein_coding	4.64575	4.56221	0.000116717	0.00046134
ANGPTL5|ENSG00000187151|protein_coding	-2.18064	-2.20026	0.000117032	0.000462484
RFLNA|ENSG00000178882|protein_coding	2.81807	2.02477	0.000117135	0.000462791
ABCG8|ENSG00000143921|protein_coding	3.31152	-2.86096	0.000117233	0.000463033
IGSF23|ENSG00000216588|protein_coding	2.92455	-2.97799	0.000117247	0.000463033
CHRNB2|ENSG00000160716|protein_coding	2.95752	-0.329195	0.000119555	0.000471125
HIST1H4H|ENSG00000158406|protein_coding	2.05004	1.50968	0.000125944	0.000493095
TMEM151A|ENSG00000179292|protein_coding	2.82294	-0.738434	0.000126676	0.000495747
LAMP5|ENSG00000125869|protein_coding	2.37222	1.83513	0.000128376	0.000501862
SOHLH1|ENSG00000165643|protein_coding	5.49884	-0.334352	0.000129005	0.000504211
MMP1|ENSG00000196611|protein_coding	2.89833	6.9772	0.000129319	0.00050533
GTSF1|ENSG00000170627|protein_coding	3.62141	2.81458	0.0001298	0.000506883
CA2|ENSG00000104267|protein_coding	2.29144	5.05337	0.000133254	0.000518925
PNMT|ENSG00000141744|protein_coding	3.32689	3.75629	0.0001343	0.000522262
FCGR3A|ENSG00000203747|protein_coding	2.03623	5.73805	0.000135237	0.000525296
FNDC1|ENSG00000164694|protein_coding	2.69205	4.36822	0.00013641	0.000529399
SLC13A5|ENSG00000141485|protein_coding	3.01473	0.0659304	0.000136961	0.000530859
PRLHR|ENSG00000119973|protein_coding	-2.24002	-3.82295	0.000137104	0.000531301
MYBPH|ENSG00000133055|protein_coding	6.53163	1.6771	0.000137471	0.000532608
KRT37|ENSG00000108417|protein_coding	3.85136	-2.08177	0.00013889	0.000537762
TRIM72|ENSG00000177238|protein_coding	2.88439	-0.315264	0.000139012	0.000538119
GCM1|ENSG00000137270|protein_coding	3.97732	-0.264553	0.000139631	0.000540401
KRT38|ENSG00000171360|protein_coding	8.73339	0.662279	0.000141512	0.000546751
CSF2|ENSG00000164400|protein_coding	2.79079	0.310615	0.000144024	0.000554807
CCER2|ENSG00000262484|protein_coding	3.75563	2.13109	0.000145177	0.000558899
KRTAP2-3|ENSG00000212724|protein_coding	4.96566	-1.39918	0.000145179	0.000558899
HPDL|ENSG00000186603|protein_coding	2.1529	1.89678	0.000145514	0.000559952
MMP9|ENSG00000100985|protein_coding	3.18445	6.97259	0.000147543	0.000566564
C4orf22|ENSG00000197826|protein_coding	2.20873	-2.94652	0.000150081	0.000574974
WNT7A|ENSG00000154764|protein_coding	3.14324	3.2904	0.000151892	0.000581423
SLCO1B1|ENSG00000134538|protein_coding	3.78941	-2.04395	0.000152524	0.000583471
DRC1|ENSG00000157856|protein_coding	2.34971	-1.56428	0.000154138	0.000588905
CAGE1|ENSG00000164304|protein_coding	2.42444	-1.60722	0.000154429	0.000589891
SLC30A10|ENSG00000196660|protein_coding	3.2681	-1.44281	0.000154591	0.000590192
DMRT2|ENSG00000173253|protein_coding	3.39685	0.782856	0.000154611	0.000590192
WISP1|ENSG00000104415|protein_coding	2.11956	3.50364	0.000155258	0.000592189
CACNG4|ENSG00000075461|protein_coding	2.96263	3.79294	0.000159902	0.000607861
PNMA5|ENSG00000198883|protein_coding	6.00698	3.76467	0.000160146	0.000608663
TMPRSS3|ENSG00000160183|protein_coding	2.49529	3.05624	0.000165023	0.00062524
SLC28A3|ENSG00000197506|protein_coding	2.57168	2.99564	0.000167288	0.000632632
SERPINA6|ENSG00000170099|protein_coding	5.66697	-0.296727	0.000168633	0.000637455
MSLN|ENSG00000102854|protein_coding	3.53088	4.49625	0.000168942	0.000638357
MAGEB2|ENSG00000099399|protein_coding	6.27865	1.32639	0.000169198	0.000638725
ACTBL2|ENSG00000169067|protein_coding	3.72899	-1.50006	0.000169215	0.000638725
SHISA2|ENSG00000180730|protein_coding	2.97352	3.98984	0.000169265	0.000638782
CAMK2B|ENSG00000058404|protein_coding	2.56921	0.996513	0.000171781	0.000646133
LGR5|ENSG00000139292|protein_coding	3.16039	1.57375	0.000173327	0.000651408
SLC35D3|ENSG00000182747|protein_coding	3.89834	-0.673387	0.000174472	0.000655171
SULT1E1|ENSG00000109193|protein_coding	3.8074	3.64961	0.000179086	0.000670973
ESX1|ENSG00000123576|protein_coding	5.36048	-1.92179	0.000181313	0.000678758
DOC2A|ENSG00000149927|protein_coding	2.49723	1.06899	0.000181866	0.000680262
GPR158|ENSG00000151025|protein_coding	2.47878	1.54176	0.000182729	0.000682794
KCNJ6|ENSG00000157542|protein_coding	2.3281	-1.62377	0.000183691	0.000685826
GBP5|ENSG00000154451|protein_coding	2.63387	5.40673	0.000186994	0.000696584
LRRIQ4|ENSG00000188306|protein_coding	2.14434	-0.477911	0.000187047	0.00069664
NR5A1|ENSG00000136931|protein_coding	4.7043	-0.313426	0.000187614	0.000698178
TEX45|ENSG00000198723|protein_coding	2.25304	1.47804	0.000190404	0.000708126
UCP1|ENSG00000109424|protein_coding	3.90993	-1.1325	0.000194378	0.000721137
ELAVL2|ENSG00000107105|protein_coding	2.88902	1.22719	0.000195468	0.000724295
SLC7A3|ENSG00000165349|protein_coding	-2.10352	-1.46406	0.000197037	0.000729368
SLC22A1|ENSG00000175003|protein_coding	2.02168	0.112297	0.00020003	0.000739693
TMEM213|ENSG00000214128|protein_coding	3.10833	-2.1632	0.00020035	0.000740573
HIST1H2BB|ENSG00000276410|protein_coding	5.35142	-1.97658	0.000203842	0.000752106
REG1A|ENSG00000115386|protein_coding	6.7223	-1.04338	0.000206381	0.00076024
AMZ1|ENSG00000174945|protein_coding	2.13364	0.414388	0.000206761	0.000761334
TMSB15A|ENSG00000158164|protein_coding	2.40914	1.46927	0.000212247	0.000779798
TMEM88B|ENSG00000205116|protein_coding	2.84364	-2.049	0.000213502	0.000783773
CCDC194|ENSG00000269720|protein_coding	2.06612	-2.41792	0.000214965	0.00078835
SPATA21|ENSG00000187144|protein_coding	3.56577	-1.69282	0.00021527	0.0007891
CD200R1L|ENSG00000206531|protein_coding	3.39009	-2.35166	0.0002153	0.0007891
NPIPB15|ENSG00000196436|protein_coding	2.37942	2.55021	0.000222175	0.000811355
CACNA1E|ENSG00000198216|protein_coding	3.21948	-0.342256	0.000226566	0.000825734
MUC3A|ENSG00000169894|protein_coding	2.87793	3.45616	0.000229193	0.000834472
PSG3|ENSG00000221826|protein_coding	4.62714	-3.34329	0.000233354	0.000847249
FOXA2|ENSG00000125798|protein_coding	5.58114	0.322521	0.000238509	0.000863207
RFPL2|ENSG00000128253|protein_coding	3.35716	-2.44791	0.000238836	0.00086422
PRR9|ENSG00000203783|protein_coding	5.2263	2.99757	0.000240123	0.000868359
RLN1|ENSG00000107018|protein_coding	2.12486	-1.46001	0.000241	0.000871355
KLF14|ENSG00000266265|protein_coding	2.88414	-1.0306	0.000242517	0.000876142
TMEM139|ENSG00000178826|protein_coding	2.27154	3.7401	0.000245924	0.000887219
LGALS7|ENSG00000205076|protein_coding	-2.5103	1.80434	0.000248015	0.000893878
SUCNR1|ENSG00000198829|protein_coding	2.07229	0.937562	0.000250243	0.000901191
FOXE3|ENSG00000186790|protein_coding	2.54714	-2.27547	0.000252254	0.000908075
CASP5|ENSG00000137757|protein_coding	2.35538	-1.29041	0.000253501	0.000912322
CDK5R2|ENSG00000171450|protein_coding	3.43123	-1.17452	0.000256411	0.000921399
VCX|ENSG00000182583|protein_coding	3.55847	-0.0945129	0.000258868	0.00092986
APOH|ENSG00000091583|protein_coding	5.89608	-0.827473	0.000259518	0.00093201
RBP3|ENSG00000265203|protein_coding	2.83165	-1.151	0.000265058	0.000949284
LCE1F|ENSG00000240386|protein_coding	5.25069	-2.52946	0.000269023	0.000961447
GPR78|ENSG00000155269|protein_coding	2.4872	3.40966	0.000271422	0.000968643
ZG16|ENSG00000174992|protein_coding	3.77269	-2.52546	0.000273347	0.000975319
SLC30A3|ENSG00000115194|protein_coding	2.67186	0.34502	0.000273443	0.000975471
CFAP77|ENSG00000188523|protein_coding	2.79183	-1.11173	0.000274146	0.000977404
PIP|ENSG00000159763|protein_coding	4.7962	0.320376	0.000278297	0.000990843
NHLH1|ENSG00000171786|protein_coding	2.90283	0.251549	0.000280484	0.000998241
DGKK|ENSG00000274588|protein_coding	5.13574	-0.513652	0.000282205	0.00100358
CHRND|ENSG00000135902|protein_coding	6.44975	-1.42238	0.000282511	0.00100414
DCSTAMP|ENSG00000164935|protein_coding	3.13964	-0.822601	0.000284678	0.00101079
MYADML2|ENSG00000185105|protein_coding	2.31488	-2.65286	0.000286239	0.00101554
NAA11|ENSG00000156269|protein_coding	6.15188	0.480934	0.000290017	0.00102774
SERPINA10|ENSG00000140093|protein_coding	4.4957	-1.70343	0.000292721	0.00103591
OTP|ENSG00000171540|protein_coding	2.72876	-2.92944	0.000294085	0.00103894
IGDCC3|ENSG00000174498|protein_coding	3.37331	1.88945	0.000294143	0.00103894
AMBP|ENSG00000106927|protein_coding	3.9636	0.294968	0.000294628	0.00104023
PAGE2B|ENSG00000238269|protein_coding	5.40072	0.119035	0.000294746	0.00104045
GC|ENSG00000145321|protein_coding	9.50641	1.71782	0.000296791	0.00104685
KRT85|ENSG00000135443|protein_coding	6.08256	-0.793035	0.000298031	0.00105021
DRC7|ENSG00000159625|protein_coding	2.25414	-2.14352	0.000301757	0.0010619
IFNL1|ENSG00000182393|protein_coding	2.8185	-2.88833	0.000304691	0.00107064
LRRC31|ENSG00000114248|protein_coding	2.73174	-1.20899	0.000306939	0.00107639
AQP2|ENSG00000167580|protein_coding	-2.03583	-3.771	0.000307517	0.001078
IGF2|ENSG00000167244|protein_coding	3.42817	11.361	0.000309732	0.00108472
CYP3A7|ENSG00000160870|protein_coding	2.27814	0.823257	0.000312057	0.00109165
CELF4|ENSG00000101489|protein_coding	2.33048	-0.0651279	0.000316946	0.00110721
NEURL3|ENSG00000163121|protein_coding	2.36269	1.25004	0.000318619	0.00111241
SCGB3A2|ENSG00000164265|protein_coding	3.33525	-1.67221	0.000319617	0.00111526
RNF186|ENSG00000178828|protein_coding	3.99862	0.477684	0.000321	0.00111965
TGM3|ENSG00000125780|protein_coding	-2.00945	0.419685	0.000326209	0.00113608
PRSS56|ENSG00000237412|protein_coding	10.7632	3.16357	0.000329699	0.0011471
CSAG3|ENSG00000268916|protein_coding	3.37562	0.501832	0.000330654	0.00114958
MOGAT3|ENSG00000106384|protein_coding	3.65431	-2.85452	0.000330719	0.00114958
EPHA8|ENSG00000070886|protein_coding	3.43565	-1.84784	0.000331079	0.0011504
DIO1|ENSG00000211452|protein_coding	2.75012	0.0659681	0.000331418	0.00115135
KCNV1|ENSG00000164794|protein_coding	5.3375	-2.84853	0.00033892	0.0011745
CT83|ENSG00000204019|protein_coding	6.91133	-0.230987	0.000339056	0.00117463
AMTN|ENSG00000187689|protein_coding	4.88522	0.821217	0.000343225	0.00118784
POU4F3|ENSG00000091010|protein_coding	4.04363	-0.688067	0.000353034	0.00121781
RPTN|ENSG00000215853|protein_coding	-2.48468	0.663195	0.00035306	0.00121781
C19orf84|ENSG00000262874|protein_coding	2.1055	-1.97879	0.000353093	0.00121781
PAGE5|ENSG00000158639|protein_coding	3.95023	0.313577	0.000356934	0.00122929
PKLR|ENSG00000143627|protein_coding	3.039	-2.11847	0.000357111	0.00122934
FABP1|ENSG00000163586|protein_coding	8.47782	0.826632	0.000366806	0.00125962
RSPO4|ENSG00000101282|protein_coding	2.80481	1.98827	0.000367353	0.00126102
ITLN1|ENSG00000179914|protein_coding	5.27758	5.25611	0.000369434	0.00126697
HOXC11|ENSG00000123388|protein_coding	2.44284	1.29492	0.000373081	0.00127779
DLX2|ENSG00000115844|protein_coding	2.80423	-1.09419	0.000376546	0.00128822
C22orf42|ENSG00000205856|protein_coding	5.03026	-2.62042	0.000379863	0.00129786
SERPINC1|ENSG00000117601|protein_coding	2.40288	-1.04876	0.000389918	0.00132889
ATP1A3|ENSG00000105409|protein_coding	2.02518	1.64306	0.000391025	0.00133222
SLC10A4|ENSG00000145248|protein_coding	2.44151	0.138176	0.000391814	0.00133441
NKX2-2|ENSG00000125820|protein_coding	5.91223	-1.48383	0.000394701	0.00134299
PSG8|ENSG00000124467|protein_coding	5.51283	-2.7428	0.000395379	0.00134479
POU3F2|ENSG00000184486|protein_coding	4.10876	0.17611	0.000399317	0.00135641
PTPRR|ENSG00000153233|protein_coding	2.53153	4.23361	0.000409802	0.00138865
PPP4R4|ENSG00000119698|protein_coding	3.00213	0.499947	0.000416236	0.00140809
IFNL3|ENSG00000197110|protein_coding	3.3123	-3.41756	0.000420001	0.00142004
HAPLN1|ENSG00000145681|protein_coding	2.19395	2.10988	0.000424635	0.00143304
CHRNA9|ENSG00000174343|protein_coding	4.32489	-0.486861	0.000424756	0.00143319
KRT40|ENSG00000204889|protein_coding	3.79223	-0.0351002	0.000432094	0.00145552
CALHM1|ENSG00000185933|protein_coding	3.13536	-1.18085	0.000433505	0.00146
CYP11A1|ENSG00000140459|protein_coding	2.78213	2.7477	0.000435088	0.00146424
CBS|ENSG00000160200|protein_coding	2.10639	0.461752	0.000435589	0.00146566
LMX1B|ENSG00000136944|protein_coding	3.21854	-0.0644238	0.000441842	0.0014856
RDH8|ENSG00000080511|protein_coding	4.22502	-2.52307	0.000447071	0.00150152
PALM3|ENSG00000187867|protein_coding	2.25547	4.89261	0.000447889	0.00150399
TRPM8|ENSG00000144481|protein_coding	3.02889	-0.393458	0.000448252	0.00150493
SHOX2|ENSG00000168779|protein_coding	2.19058	1.51546	0.000449317	0.00150795
TDRD12|ENSG00000173809|protein_coding	2.54903	1.33118	0.000449678	0.00150888
GRM3|ENSG00000198822|protein_coding	3.20622	0.547518	0.00045056	0.00151101
ZP1|ENSG00000149506|protein_coding	2.20536	-0.00722748	0.000454792	0.00152323
PPY|ENSG00000108849|protein_coding	5.17076	-0.638183	0.000455486	0.00152527
MMP8|ENSG00000118113|protein_coding	2.7991	-2.55875	0.0004662	0.00155685
ADAMTS20|ENSG00000173157|protein_coding	2.99878	0.302482	0.000466471	0.00155747
SUN3|ENSG00000164744|protein_coding	2.18664	-1.67974	0.000476684	0.00158575
GALR2|ENSG00000182687|protein_coding	2.12131	0.10104	0.000478797	0.00159161
DMRT1|ENSG00000137090|protein_coding	3.66166	-2.73093	0.000483291	0.0016045
IFNK|ENSG00000147896|protein_coding	7.2478	-0.522701	0.000484276	0.00160718
TAGLN3|ENSG00000144834|protein_coding	3.38749	0.336796	0.000487272	0.00161654
DLX1|ENSG00000144355|protein_coding	2.53112	-0.285436	0.000495358	0.00164034
CYP2C9|ENSG00000138109|protein_coding	4.14585	1.201	0.00049587	0.00164117
RLBP1|ENSG00000140522|protein_coding	3.56344	-1.79213	0.000496694	0.0016433
DIRC1|ENSG00000174325|protein_coding	2.60742	-2.71332	0.000497118	0.0016444
TBR1|ENSG00000136535|protein_coding	3.10866	-1.54571	0.000506953	0.00167177
CIDEC|ENSG00000187288|protein_coding	-2.07078	0.19119	0.000507226	0.00167206
FGF19|ENSG00000162344|protein_coding	6.79026	1.66633	0.000513152	0.00168884
TMEM151B|ENSG00000178233|protein_coding	2.3461	-1.3317	0.000519618	0.00170796
TBX10|ENSG00000167800|protein_coding	2.9871	-3.04	0.000529119	0.00173355
KRT39|ENSG00000196859|protein_coding	4.18719	-1.0178	0.000529926	0.00173557
KCNK9|ENSG00000169427|protein_coding	2.35826	-0.343642	0.000532125	0.00174223
LKAAEAR1|ENSG00000171695|protein_coding	2.28924	-2.06834	0.000535776	0.00175252
HNF4A|ENSG00000101076|protein_coding	3.42321	1.24775	0.000539425	0.00176342
HDGFL1|ENSG00000112273|protein_coding	3.08898	-2.2306	0.000540982	0.00176732
FXYD4|ENSG00000150201|protein_coding	3.64884	3.97604	0.000541833	0.00176947
HSD17B3|ENSG00000130948|protein_coding	2.09901	0.534321	0.00054584	0.0017816
DMRT3|ENSG00000064218|protein_coding	2.93947	-1.59901	0.000548097	0.00178672
KRT83|ENSG00000170523|protein_coding	3.12811	0.415215	0.000551911	0.00179625
ZNF732|ENSG00000186777|protein_coding	2.00225	-0.354717	0.000557022	0.00181159
CDX2|ENSG00000165556|protein_coding	3.43602	1.53594	0.000558405	0.00181447
S100A3|ENSG00000188015|protein_coding	2.9093	4.75351	0.000560066	0.00181888
CYP3A43|ENSG00000021461|protein_coding	2.76072	-2.34371	0.000565746	0.00183537
ONECUT1|ENSG00000169856|protein_coding	2.91375	-2.83606	0.000567241	0.00183956
IFITM5|ENSG00000206013|protein_coding	4.12872	-2.2064	0.000568474	0.00184258
GP6|ENSG00000088053|protein_coding	2.40864	0.328143	0.00057158	0.00185042
RARRES1|ENSG00000118849|protein_coding	2.34554	7.58027	0.000574193	0.00185742
MYT1|ENSG00000196132|protein_coding	3.27623	2.61717	0.000574554	0.00185798
FABP7|ENSG00000164434|protein_coding	7.66369	3.78457	0.000582092	0.00187968
SLC10A1|ENSG00000100652|protein_coding	3.76824	0.736527	0.00058588	0.00189024
ONECUT2|ENSG00000119547|protein_coding	2.51742	3.18647	0.000588305	0.00189739
PRAP1|ENSG00000165828|protein_coding	2.95464	2.65503	0.000590327	0.00190222
NAT8|ENSG00000144035|protein_coding	2.35823	-1.72591	0.000598279	0.0019241
APOC3|ENSG00000110245|protein_coding	7.13119	-0.837569	0.000605112	0.0019423
SLCO6A1|ENSG00000205359|protein_coding	2.89347	-1.13309	0.000606338	0.00194554
VCX3A|ENSG00000169059|protein_coding	4.26434	-0.236233	0.000613264	0.00196603
STRA8|ENSG00000146857|protein_coding	5.26217	-0.972198	0.000617058	0.00197611
SERPINA4|ENSG00000100665|protein_coding	5.48982	-0.89451	0.000628006	0.00200552
MKRN3|ENSG00000179455|protein_coding	3.01323	1.08481	0.000628265	0.00200599
TRIML2|ENSG00000179046|protein_coding	4.78813	-0.210223	0.000631317	0.00201503
MYLK4|ENSG00000145949|protein_coding	2.13452	2.81084	0.000631484	0.00201521
PNLDC1|ENSG00000146453|protein_coding	3.05726	0.271543	0.000631887	0.00201579
EDDM3A|ENSG00000181562|protein_coding	3.25606	-3.49014	0.000633205	0.00201928
AQP12B|ENSG00000185176|protein_coding	3.97984	-3.39204	0.000634636	0.00202243
CHRNA6|ENSG00000147434|protein_coding	2.94981	-1.45068	0.000639688	0.00203781
VAX1|ENSG00000148704|protein_coding	4.39017	-1.24641	0.000640806	0.00204102
LHFPL5|ENSG00000197753|protein_coding	2.31013	-2.71436	0.000642075	0.00204435
PRSS41|ENSG00000215148|protein_coding	3.97204	-1.15088	0.000648082	0.00206131
KRT12|ENSG00000187242|protein_coding	2.49248	-0.256406	0.000648499	0.00206227
ST8SIA2|ENSG00000140557|protein_coding	2.81403	-0.195921	0.000651449	0.00207057
POSTN|ENSG00000133110|protein_coding	2.00163	7.79193	0.000651819	0.00207138
SNCB|ENSG00000074317|protein_coding	2.84663	-2.28835	0.000654453	0.00207866
SYT13|ENSG00000019505|protein_coding	4.32746	0.970924	0.000655137	0.00207975
HRG|ENSG00000113905|protein_coding	4.32405	-1.5284	0.000662991	0.00210138
GPR83|ENSG00000123901|protein_coding	2.6764	-0.176382	0.000668012	0.00211582
MYPN|ENSG00000138347|protein_coding	3.62405	0.126795	0.000669882	0.00212063
TCHHL1|ENSG00000182898|protein_coding	5.41367	-1.38736	0.00067491	0.00213432
PLA2G2F|ENSG00000158786|protein_coding	2.62794	6.78934	0.000675913	0.00213675
CPB2|ENSG00000080618|protein_coding	2.22304	-2.08374	0.00068296	0.00215715
BPIFB1|ENSG00000125999|protein_coding	-2.11386	4.87465	0.000685481	0.00216341
DNASE2B|ENSG00000137976|protein_coding	2.10232	-2.61889	0.000691153	0.00218
MAGEB17|ENSG00000182798|protein_coding	3.167	-1.31642	0.000697315	0.00219563
MRLN|ENSG00000227877|protein_coding	-2.07272	-1.45443	0.000708726	0.00222809
SLAMF9|ENSG00000162723|protein_coding	2.14159	-0.513903	0.000711989	0.00223722
EMX1|ENSG00000135638|protein_coding	2.57182	0.553627	0.00071427	0.00224358
PRDM7|ENSG00000126856|protein_coding	2.60517	-3.88623	0.00071702	0.00225183
CXCL9|ENSG00000138755|protein_coding	2.40165	5.95648	0.000718123	0.00225491
MYEOV|ENSG00000172927|protein_coding	2.52327	4.95916	0.000725331	0.002274
SAA2|ENSG00000134339|protein_coding	3.01121	2.96957	0.000729833	0.0022855
LRFN2|ENSG00000156564|protein_coding	2.51837	0.696031	0.000743027	0.00232388
FABP6|ENSG00000170231|protein_coding	2.12379	3.86835	0.000746995	0.00233361
APELA|ENSG00000248329|protein_coding	2.69055	-0.801674	0.000747038	0.00233361
FABP12|ENSG00000197416|protein_coding	-2.16814	-3.33526	0.00074772	0.00233534
OTX2|ENSG00000165588|protein_coding	5.81588	-2.50898	0.000759225	0.00236843
ORM1|ENSG00000229314|protein_coding	4.75206	-0.0740997	0.000760766	0.00237201
C3orf30|ENSG00000163424|protein_coding	2.97666	-3.27017	0.000765026	0.00238366
KRT33B|ENSG00000131738|protein_coding	3.18912	0.513793	0.000777197	0.00241827
HIST1H2AJ|ENSG00000276368|protein_coding	2.28592	-1.86335	0.000782995	0.00243423
TUSC5|ENSG00000184811|protein_coding	-2.18296	-0.523801	0.000785044	0.00243895
GNG4|ENSG00000168243|protein_coding	2.41655	3.29036	0.000788339	0.00244791
KANK4|ENSG00000132854|protein_coding	2.91097	1.83464	0.000798892	0.00247477
GCKR|ENSG00000084734|protein_coding	2.3566	0.353226	0.000809584	0.0025032
SEZ6|ENSG00000063015|protein_coding	3.28606	-0.375137	0.000810994	0.00250628
OR7C1|ENSG00000127530|protein_coding	3.16206	-3.14202	0.000812786	0.00251097
KLK4|ENSG00000167749|protein_coding	3.75798	0.514631	0.000830619	0.00255737
TM4SF20|ENSG00000168955|protein_coding	5.55459	-0.751243	0.000864042	0.00264907
ISX|ENSG00000175329|protein_coding	5.48951	-1.96143	0.000869957	0.00266496
CPN2|ENSG00000178772|protein_coding	2.85142	-2.87832	0.000885928	0.00270851
DNAI1|ENSG00000122735|protein_coding	2.46637	-2.24268	0.00088695	0.00271108
OR1J4|ENSG00000239590|protein_coding	2.10588	-3.49634	0.00089201	0.00272512
LCN15|ENSG00000177984|protein_coding	5.42417	0.334474	0.000895504	0.00273447
CYP8B1|ENSG00000180432|protein_coding	2.50297	-0.0656936	0.000904231	0.00275649
GAST|ENSG00000184502|protein_coding	3.55573	-2.40475	0.000918289	0.0027956
GNAT3|ENSG00000214415|protein_coding	7.60263	0.777279	0.000919189	0.00279786
CYP2B6|ENSG00000197408|protein_coding	5.44376	0.924975	0.000919418	0.0027981
TAS2R1|ENSG00000169777|protein_coding	4.16686	-3.27582	0.000937534	0.00284751
AQP12A|ENSG00000184945|protein_coding	3.94149	-3.71986	0.000944796	0.00286813
SAA4|ENSG00000148965|protein_coding	3.11112	-2.21122	0.000945287	0.00286914
CCDC166|ENSG00000255181|protein_coding	2.91195	-3.72072	0.000946664	0.00287141
PRSS33|ENSG00000103355|protein_coding	4.61831	-0.0497287	0.000950269	0.0028809
OBP2B|ENSG00000171102|protein_coding	4.01655	-3.14353	0.000950715	0.00288177
GAPDHS|ENSG00000105679|protein_coding	2.06977	-3.87118	0.000954722	0.00289199
ADAM18|ENSG00000168619|protein_coding	3.6494	-3.60344	0.000954975	0.00289227
PSG9|ENSG00000183668|protein_coding	4.1726	-1.99307	0.000965017	0.00292026
PGC|ENSG00000096088|protein_coding	4.12868	0.408173	0.000965495	0.00292122
SPANXB1|ENSG00000227234|protein_coding	7.71302	0.530727	0.000972165	0.00293798
MYH7B|ENSG00000078814|protein_coding	2.25415	3.20429	0.000988053	0.00298252
CYP26A1|ENSG00000095596|protein_coding	3.06035	0.312439	0.000993834	0.00299699
ELAVL3|ENSG00000196361|protein_coding	4.56922	0.306777	0.000998929	0.00300986
HIST1H1T|ENSG00000187475|protein_coding	2.5361	-3.60752	0.00102353	0.00307532
FOXB1|ENSG00000171956|protein_coding	3.55422	-0.934392	0.00102452	0.00307728
CDSN|ENSG00000204539|protein_coding	4.60003	-0.734152	0.00103151	0.00309675
SEC14L4|ENSG00000133488|protein_coding	2.59607	0.351078	0.00103887	0.00311679
NEFL|ENSG00000277586|protein_coding	4.83647	3.37499	0.00104623	0.00313577
KRT34|ENSG00000131737|protein_coding	3.88884	0.756311	0.00104857	0.00314173
SLC15A5|ENSG00000188991|protein_coding	3.70178	-2.34323	0.00104883	0.003142
GLP1R|ENSG00000112164|protein_coding	3.09421	-0.627951	0.00105278	0.00315197
ADGRE1|ENSG00000174837|protein_coding	2.17457	1.3937	0.00106032	0.00317173
MUCL1|ENSG00000172551|protein_coding	3.4756	1.85362	0.00106074	0.00317244
PLPPR3|ENSG00000129951|protein_coding	2.8343	-1.33179	0.00106337	0.00317876
MESP1|ENSG00000166823|protein_coding	2.12979	2.46725	0.00106475	0.00318235
C10orf67|ENSG00000179133|protein_coding	2.28153	-0.516515	0.00107041	0.00319665
VSTM2L|ENSG00000132821|protein_coding	2.46057	3.00447	0.00107464	0.00320874
MUC17|ENSG00000169876|protein_coding	7.75055	1.96662	0.00108596	0.00324041
ROPN1|ENSG00000065371|protein_coding	3.6539	-3.54624	0.00110793	0.00329841
SPAG6|ENSG00000077327|protein_coding	2.53476	-0.804332	0.00111026	0.0033031
PM20D1|ENSG00000162877|protein_coding	3.45291	6.27252	0.00112764	0.00334997
PSG1|ENSG00000231924|protein_coding	6.54773	-0.43416	0.00112864	0.00335182
NKX2-8|ENSG00000136327|protein_coding	2.80711	-0.0295426	0.00113526	0.00336874
KCNJ4|ENSG00000168135|protein_coding	3.44319	-2.98066	0.00114269	0.00338748
SCG2|ENSG00000171951|protein_coding	2.02932	1.67543	0.00116024	0.00343559
TDRD5|ENSG00000162782|protein_coding	2.0723	2.31822	0.00116489	0.00344767
GLRA3|ENSG00000145451|protein_coding	2.30658	-0.287474	0.00117425	0.00347027
ACTL6B|ENSG00000077080|protein_coding	4.12883	-0.988193	0.00117537	0.00347303
BPIFB2|ENSG00000078898|protein_coding	5.65592	-0.968835	0.00118068	0.00348532
DDX53|ENSG00000184735|protein_coding	5.03963	-1.60585	0.00118201	0.00348813
HGD|ENSG00000113924|protein_coding	2.2939	-0.432153	0.00118411	0.00349262
MMP20|ENSG00000137674|protein_coding	4.24436	-2.93529	0.00118504	0.00349479
SCGB2A2|ENSG00000110484|protein_coding	6.2729	-1.60638	0.0011908	0.00350911
GPAT2|ENSG00000186281|protein_coding	2.10951	3.24278	0.0011909	0.00350911
KNG1|ENSG00000113889|protein_coding	4.42855	-1.54906	0.00120582	0.00354975
ZNF492|ENSG00000229676|protein_coding	2.38125	-0.102825	0.00120606	0.00354988
CLEC18C|ENSG00000157335|protein_coding	3.30522	-1.76158	0.00121432	0.00357072
GJA3|ENSG00000121743|protein_coding	2.13653	0.701382	0.00121531	0.0035719
FAM47C|ENSG00000198173|protein_coding	2.86962	-3.64209	0.00121997	0.00358154
KRTAP19-1|ENSG00000184351|protein_coding	7.49458	-1.04923	0.00122714	0.0035997
SULT1B1|ENSG00000173597|protein_coding	2.39124	1.90818	0.00123373	0.00361668
COMP|ENSG00000105664|protein_coding	2.60657	6.30894	0.00125198	0.0036631
PAGE1|ENSG00000068985|protein_coding	6.57459	-0.822848	0.00126108	0.00368559
ELOA2|ENSG00000206181|protein_coding	2.51686	-3.95798	0.00128381	0.00374266
POU5F2|ENSG00000248483|protein_coding	2.46748	-2.02837	0.00129228	0.00376346
ZIC2|ENSG00000043355|protein_coding	2.27918	2.45514	0.00129587	0.00377272
MYOD1|ENSG00000129152|protein_coding	4.97147	-3.09355	0.0013056	0.00379739
SCTR|ENSG00000080293|protein_coding	2.70831	-1.04217	0.00130883	0.00380324
ANKUB1|ENSG00000206199|protein_coding	2.583	-1.81654	0.00131302	0.00381408
INS|ENSG00000254647|protein_coding	5.27564	-2.59452	0.00131732	0.00382475
DAW1|ENSG00000123977|protein_coding	3.65368	-1.80251	0.0013192	0.00382958
KRT71|ENSG00000139648|protein_coding	3.59367	-1.91334	0.00132144	0.00383426
IL36G|ENSG00000136688|protein_coding	3.33404	1.86599	0.00134328	0.00388834
TM4SF5|ENSG00000142484|protein_coding	3.05428	-2.72309	0.00134915	0.00390345
F2|ENSG00000180210|protein_coding	3.24568	-0.169879	0.00136066	0.00393175
C1QL4|ENSG00000186897|protein_coding	2.30938	-1.6514	0.00136901	0.00395252
APOA1|ENSG00000118137|protein_coding	2.75462	0.455218	0.00140652	0.00404756
GNG13|ENSG00000127588|protein_coding	2.13503	-2.45711	0.00141959	0.00408064
DRD5|ENSG00000169676|protein_coding	2.3811	-3.21482	0.00142003	0.00408126
SLC2A2|ENSG00000163581|protein_coding	3.99252	-2.80234	0.00142887	0.00410525
ITLN2|ENSG00000158764|protein_coding	3.23412	0.27025	0.0014302	0.0041079
MIA-RAB4B|ENSG00000268975|protein_coding	3.23466	-4.02209	0.00143323	0.00411529
CLRN3|ENSG00000180745|protein_coding	2.86842	-1.91819	0.00143641	0.00412312
CACNA1B|ENSG00000148408|protein_coding	3.06591	0.059239	0.00144635	0.00414773
AC245041.1|ENSG00000264717|protein_coding	2.52687	-3.47664	0.00145939	0.00418119
ERVW-1|ENSG00000242950|protein_coding	3.32269	-0.319225	0.00146507	0.00419482
DLX3|ENSG00000064195|protein_coding	2.04868	2.83429	0.00147023	0.00420825
LHX2|ENSG00000106689|protein_coding	2.49076	-0.0271556	0.00147486	0.00422017
NOTUM|ENSG00000185269|protein_coding	3.54569	5.13753	0.00150265	0.00428823
EEF1A2|ENSG00000101210|protein_coding	2.43006	5.99718	0.00151019	0.00430773
CA7|ENSG00000168748|protein_coding	2.48975	-2.60357	0.00154997	0.00440876
CACNG1|ENSG00000108878|protein_coding	2.85928	-3.24823	0.00155357	0.00441736
DPPA2|ENSG00000163530|protein_coding	6.08364	-1.0034	0.00155728	0.0044247
RTL9|ENSG00000243978|protein_coding	3.6881	0.89216	0.00156152	0.00443535
H2BFM|ENSG00000101812|protein_coding	3.0058	-2.3668	0.00158429	0.00449091
ZFP42|ENSG00000179059|protein_coding	5.12462	0.58725	0.00158494	0.00449206
FOXI3|ENSG00000214336|protein_coding	4.68345	-1.58141	0.00160755	0.00454997
NBPF6|ENSG00000186086|protein_coding	2.84476	-1.73953	0.00160986	0.00455559
AIM2|ENSG00000163568|protein_coding	2.01032	4.51474	0.00164457	0.0046437
GABRR3|ENSG00000183185|protein_coding	3.23584	-1.53453	0.00164661	0.00464803
TRIM10|ENSG00000204613|protein_coding	2.97711	-2.92391	0.00165783	0.00467678
DHRS7C|ENSG00000184544|protein_coding	-2.08629	-3.98991	0.00166486	0.00469443
XAGE2|ENSG00000155622|protein_coding	6.23578	0.728122	0.00166717	0.00469949
LRRC19|ENSG00000184434|protein_coding	2.42787	-1.08386	0.00167565	0.00471802
ACOD1|ENSG00000102794|protein_coding	2.74598	-3.02243	0.00168202	0.00473109
DDX4|ENSG00000152670|protein_coding	2.242	-3.09524	0.00168882	0.00474729
SLC22A31|ENSG00000259803|protein_coding	2.51137	-1.01775	0.00169052	0.00475059
BOLL|ENSG00000152430|protein_coding	2.02944	-2.86444	0.00171416	0.0048096
USH2A|ENSG00000042781|protein_coding	2.60513	0.522767	0.00172646	0.00483889
TSPEAR|ENSG00000175894|protein_coding	2.70238	-0.298667	0.00173567	0.00486093
RNASE3|ENSG00000169397|protein_coding	2.06423	-2.99195	0.00174712	0.0048891
ITIH2|ENSG00000151655|protein_coding	2.14216	-0.0325788	0.00176369	0.00492878
TTR|ENSG00000118271|protein_coding	5.23564	4.20436	0.00176998	0.00494257
HYAL4|ENSG00000106302|protein_coding	2.50817	-0.463345	0.00177107	0.00494486
SLC12A3|ENSG00000070915|protein_coding	2.87513	0.974067	0.00178439	0.00497975
ALDOB|ENSG00000136872|protein_coding	2.86459	-0.0268587	0.00181317	0.00504924
DNMT3L|ENSG00000142182|protein_coding	6.99088	-0.041756	0.00181745	0.00505959
SATL1|ENSG00000184788|protein_coding	2.65285	-4.04078	0.00183068	0.0050865
ACTL8|ENSG00000117148|protein_coding	3.33014	0.331766	0.00183069	0.0050865
APCS|ENSG00000132703|protein_coding	5.54618	-2.72089	0.00183471	0.00509517
LYPD8|ENSG00000259823|protein_coding	2.80966	-0.493234	0.00184759	0.00512546
MGAM|ENSG00000257335|protein_coding	2.3302	1.60359	0.00186687	0.00517229
FGA|ENSG00000171560|protein_coding	5.52236	0.656702	0.00188592	0.00521746
TPTE|ENSG00000274391|protein_coding	4.71694	-1.93277	0.00189916	0.0052509
MYO1A|ENSG00000166866|protein_coding	2.24869	-0.212681	0.00190024	0.0052523
LHX3|ENSG00000107187|protein_coding	6.02951	-0.494921	0.00192828	0.00531605
CFHR4|ENSG00000134365|protein_coding	2.56718	-1.84394	0.00193076	0.0053205
MAGEA4|ENSG00000147381|protein_coding	4.53029	4.76591	0.00195178	0.00537027
MUC6|ENSG00000184956|protein_coding	3.01806	1.18722	0.00197072	0.00541912
OR52E8|ENSG00000183269|protein_coding	6.47283	-1.65823	0.001973	0.00542085
CDHR5|ENSG00000099834|protein_coding	2.25987	0.911577	0.00199145	0.00546703
NPSR1|ENSG00000187258|protein_coding	4.07623	-0.514151	0.00200184	0.00549306
STEAP1B|ENSG00000105889|protein_coding	2.29017	0.99282	0.00200696	0.00550461
IDO1|ENSG00000131203|protein_coding	2.36274	5.58242	0.00201532	0.00552505
HTR2C|ENSG00000147246|protein_coding	2.20618	1.11458	0.00201606	0.00552625
GAL3ST3|ENSG00000175229|protein_coding	3.4154	-1.89131	0.00203606	0.00557183
SLCO1A2|ENSG00000084453|protein_coding	2.59234	1.24253	0.00204124	0.00558348
GAGE2A|ENSG00000189064|protein_coding	6.97363	-1.07529	0.00204789	0.00559746
HAO1|ENSG00000101323|protein_coding	3.8341	-3.4998	0.00205217	0.00560747
RXFP3|ENSG00000182631|protein_coding	2.71766	-4.02773	0.0020565	0.00561341
STOML3|ENSG00000133115|protein_coding	2.35283	-2.28577	0.00211569	0.00575473
GHRHR|ENSG00000106128|protein_coding	4.35994	-1.58655	0.00212717	0.00578128
HIST1H4F|ENSG00000274618|protein_coding	4.42569	-3.6518	0.00214047	0.00581295
INA|ENSG00000148798|protein_coding	2.16064	5.49861	0.00214823	0.00583141
CT45A1|ENSG00000268940|protein_coding	5.8544	-2.46405	0.00215861	0.00585523
ASIC5|ENSG00000256394|protein_coding	4.03825	-0.899731	0.00216456	0.00586612
AIRE|ENSG00000160224|protein_coding	3.897	1.09229	0.00217375	0.00588665
TNN|ENSG00000120332|protein_coding	2.3889	1.04786	0.00218871	0.00592098
C20orf141|ENSG00000258713|protein_coding	3.8268	-2.02976	0.00219257	0.00593055
SPANXD|ENSG00000196406|protein_coding	6.45506	-1.98738	0.00220097	0.00595061
NKX2-1|ENSG00000136352|protein_coding	4.7095	0.589122	0.00221684	0.00598728
MAGEC2|ENSG00000046774|protein_coding	5.3672	2.18554	0.00222337	0.00600313
CGB2|ENSG00000104818|protein_coding	3.62406	-3.60473	0.00226226	0.00609638
GIP|ENSG00000159224|protein_coding	2.72144	-3.33729	0.00231603	0.0062164
FOXR1|ENSG00000176302|protein_coding	3.33682	-3.22341	0.00232395	0.00623487
FMO3|ENSG00000007933|protein_coding	2.33747	2.72239	0.00232504	0.00623598
SPTA1|ENSG00000163554|protein_coding	2.70792	-0.985641	0.0023344	0.00625831
KRTAP3-1|ENSG00000212901|protein_coding	5.83919	0.71971	0.00235584	0.00630466
HPN|ENSG00000105707|protein_coding	2.1395	0.667464	0.0023961	0.00639546
MAGEC1|ENSG00000155495|protein_coding	5.69392	1.11219	0.0024106	0.00642854
GABBR2|ENSG00000136928|protein_coding	2.65683	4.49826	0.00241062	0.00642854
PRL|ENSG00000172179|protein_coding	4.6392	-0.819804	0.00242797	0.00647102
MS4A5|ENSG00000166930|protein_coding	2.78522	-3.97835	0.00245513	0.00653561
CLEC12B|ENSG00000256660|protein_coding	2.26061	-1.48223	0.0024581	0.00654079
PEX5L|ENSG00000114757|protein_coding	2.36583	-0.669407	0.00246172	0.00654946
PCSK9|ENSG00000169174|protein_coding	2.29339	3.044	0.00246549	0.00655663
ARL14EPL|ENSG00000268223|protein_coding	3.12154	-2.36587	0.00249157	0.00661654
RETNLB|ENSG00000163515|protein_coding	2.40209	-2.55262	0.00250834	0.00665599
SFTA3|ENSG00000229415|protein_coding	3.9289	-3.16249	0.00254469	0.00673573
IYD|ENSG00000009765|protein_coding	2.33009	1.18314	0.00255594	0.00676156
C17orf74|ENSG00000184560|protein_coding	2.6332	-3.87276	0.00256176	0.00677301
SULT4A1|ENSG00000130540|protein_coding	3.03032	0.657444	0.00256543	0.00678173
GUCA1A|ENSG00000048545|protein_coding	2.52852	-0.696491	0.00257373	0.00680071
INSL4|ENSG00000120211|protein_coding	4.18522	-1.79907	0.00260301	0.00686811
KCNH7|ENSG00000184611|protein_coding	2.24884	-2.66033	0.0026134	0.00689053
HS3ST3A1|ENSG00000153976|protein_coding	2.18674	0.768651	0.002635	0.00694445
TAC3|ENSG00000166863|protein_coding	3.94793	5.91743	0.00264309	0.00696174
FGF21|ENSG00000105550|protein_coding	3.10037	-3.837	0.00264969	0.00697609
SERPINB7|ENSG00000166396|protein_coding	3.19721	2.68074	0.00265456	0.00698689
DNAJC5B|ENSG00000147570|protein_coding	2.0668	0.11355	0.00265617	0.00699012
OCSTAMP|ENSG00000149635|protein_coding	3.95359	-2.69844	0.00266941	0.00701785
BSND|ENSG00000162399|protein_coding	3.92826	-1.85381	0.00269273	0.00706691
HOXC10|ENSG00000180818|protein_coding	2.48833	2.18661	0.00274343	0.00717117
C10orf62|ENSG00000203942|protein_coding	2.27054	-3.88527	0.00274375	0.00717117
UNC13C|ENSG00000137766|protein_coding	4.04435	1.7833	0.00274428	0.00717117
LIPK|ENSG00000204021|protein_coding	2.67777	-0.480394	0.00282124	0.00735116
PRB2|ENSG00000121335|protein_coding	3.67623	-3.50998	0.00282405	0.00735532
SEPT14|ENSG00000154997|protein_coding	4.33524	-2.07305	0.00285476	0.00742255
NR0B2|ENSG00000131910|protein_coding	2.48134	-2.73226	0.00286092	0.00743505
FEZF1|ENSG00000128610|protein_coding	2.68128	0.019122	0.00286442	0.00743985
FSTL5|ENSG00000168843|protein_coding	3.24156	0.256819	0.00286546	0.00744078
TH|ENSG00000180176|protein_coding	2.54607	3.70619	0.00287294	0.00745702
HIST1H4L|ENSG00000275126|protein_coding	3.7969	-3.13771	0.00289514	0.00750287
CELF3|ENSG00000159409|protein_coding	2.93707	-0.671873	0.00290417	0.007523
CNTN5|ENSG00000149972|protein_coding	2.90882	0.110429	0.00290788	0.00752837
TG|ENSG00000042832|protein_coding	2.31978	3.10496	0.00292286	0.00755532
EFNA2|ENSG00000099617|protein_coding	2.44552	-0.720011	0.00293075	0.00757417
CTCFL|ENSG00000124092|protein_coding	4.59938	-0.363991	0.00294435	0.0076044
CCDC155|ENSG00000161609|protein_coding	2.62169	-1.9308	0.00294549	0.00760584
CPNE4|ENSG00000196353|protein_coding	2.13159	1.07578	0.00294988	0.00761434
TUBA3C|ENSG00000198033|protein_coding	6.33282	0.952123	0.00296596	0.00764935
PIWIL1|ENSG00000125207|protein_coding	2.91054	-1.26795	0.0029869	0.00769571
SLC6A19|ENSG00000174358|protein_coding	5.78234	-0.696118	0.00299727	0.00771805
HHIPL2|ENSG00000143512|protein_coding	2.24075	0.227295	0.00302736	0.00778561
HBQ1|ENSG00000086506|protein_coding	2.39563	-2.56127	0.00305197	0.00783784
TINAG|ENSG00000137251|protein_coding	4.72642	-2.72963	0.00308118	0.00790392
FGG|ENSG00000171557|protein_coding	4.591	0.597197	0.0030931	0.00792667
NEUROD2|ENSG00000171532|protein_coding	2.14219	-2.34156	0.00309835	0.00793789
INSRR|ENSG00000027644|protein_coding	3.11815	-0.307249	0.00310222	0.00794669
CLEC2L|ENSG00000236279|protein_coding	2.62177	0.998986	0.00321191	0.00819995
ATP6V0A4|ENSG00000105929|protein_coding	2.40282	2.15101	0.00323218	0.00824035
LBX1|ENSG00000138136|protein_coding	4.14147	-0.970495	0.00323227	0.00824035
AC104831.1|ENSG00000240045|protein_coding	3.64099	-3.11414	0.00324913	0.00827756
PHGR1|ENSG00000233041|protein_coding	4.17598	2.32052	0.00327729	0.00833761
KRT74|ENSG00000170484|protein_coding	2.62207	-1.01076	0.00328659	0.00835894
DPRX|ENSG00000204595|protein_coding	3.48466	-3.31642	0.00328864	0.00836298
HMP19|ENSG00000170091|protein_coding	3.43787	-0.633371	0.00329197	0.00836738
CRP|ENSG00000132693|protein_coding	3.87244	-1.23009	0.00329478	0.00836884
EPS8L3|ENSG00000198758|protein_coding	2.55741	2.67055	0.00329945	0.00837876
TENM2|ENSG00000145934|protein_coding	3.01612	4.18275	0.00335942	0.0085144
PRAC1|ENSG00000159182|protein_coding	-2.15702	-0.150925	0.00336634	0.00852673
C7orf33|ENSG00000170279|protein_coding	4.94126	-2.79374	0.00338106	0.00855852
ATP12A|ENSG00000075673|protein_coding	2.99661	1.72396	0.00339078	0.00857834
HMX1|ENSG00000215612|protein_coding	5.24319	-1.02396	0.00345286	0.00871844
IFNB1|ENSG00000171855|protein_coding	3.14323	-3.62174	0.00350602	0.00883426
MYCN|ENSG00000134323|protein_coding	2.06581	3.31575	0.00359928	0.00904795
SLC34A2|ENSG00000157765|protein_coding	3.68206	2.96674	0.00360429	0.00905929
SLC30A2|ENSG00000158014|protein_coding	2.2701	4.23342	0.00363871	0.00913606
CAMKV|ENSG00000164076|protein_coding	2.54403	-2.05335	0.0037337	0.00933681
VSIG8|ENSG00000243284|protein_coding	2.33564	0.934727	0.00381306	0.00950652
MYH4|ENSG00000264424|protein_coding	2.49545	-3.15493	0.00382922	0.00954167
XKR7|ENSG00000260903|protein_coding	3.25543	-0.85865	0.00385883	0.00960353
ZBBX|ENSG00000169064|protein_coding	2.73581	-2.99594	0.00386608	0.00962024
SP8|ENSG00000164651|protein_coding	4.34976	-1.87927	0.0038805	0.00964558
AADACL3|ENSG00000188984|protein_coding	5.83986	-2.02691	0.00388588	0.00965592
IFNL2|ENSG00000183709|protein_coding	2.48455	-3.51649	0.00391874	0.00972069
IL31RA|ENSG00000164509|protein_coding	2.37769	-0.302048	0.00393334	0.00975425
TPPP2|ENSG00000179636|protein_coding	2.08591	-1.93157	0.00394638	0.00978233
TRH|ENSG00000170893|protein_coding	4.77492	0.972694	0.00397129	0.00983764
KHDC1L|ENSG00000256980|protein_coding	3.00653	-1.73959	0.00403788	0.00998356
